# Supplementary material for: Multiple types of programmed necrosis such as necroptosis, pyroptosis, oxytosis/ferroptosis, and parthanatos contribute simultaneously to retinal damage after ischemia–reperfusion
Source: Sci Rep. 2022 Oct 13;12:17152. doi: 10.1038/s41598-022-22140-0 (PMC9561687; doi:10.1038/s41598-022-22140-0)
Supplement: Supplementary file 1 — Dataset S1. [file 41598_2022_22140_MOESM1_ESM.xlsx]

## Sheet: title page 
Title: Multiple types of programmed necrosis such as necroptosis, pyroptosis, oxytosis/ferroptosis, and parthanatos contribute simultaneously to retinal damage after ischemia-reperfusion
Galina Dvoriantchikova, Bascom Palmer Eye Institute, Department of Ophthalmology, University of Miami Miller School of Medicine, Miami, FL, 33136, USA
Karin Rose Lypka, Bascom Palmer Eye Institute, Department of Ophthalmology, University of Miami Miller School of Medicine, Miami, FL, 33136, USA
Dmitry Ivanov, Bascom Palmer Eye Institute, Department of Ophthalmology, University of Miami Miller School of Medicine, Miami, FL, 33136, USA; Department of Microbiology and Immunology, University of Miami Miller School of Medicine, Miami, FL, 33136, USA; divanov@med.miami.edu.
Supplementary Data S1: Results of RNA-seq data analysis using DESeq2 package

## Sheet: IR6h IR24h DESeq2 data
gene_id	gene_name	baseMean IR6h	log2FC IR6h	lfcSE IR6h	stat IR6h	pvalue IR6h	padj IR6h	baseMean IR24h	log2FC IR24h	lfcSE IR24h	stat IR24h	pvalue IR24h	padj IR24h
ENSMUSG00000000001.5	Gnai3	1653.72	0.679659	0.110993	6.12342	9.15852e-10	8.22631e-09	1572.2	0.669432	0.0677956	9.87428	5.38204e-23	8.41648e-22
ENSMUSG00000000028.16	Cdc45	167.711	-0.0704843	0.194103	-0.363128	0.716509	0.819348	134.058	0.00154975	0.15968	0.00970535	0.992256	0.994963
ENSMUSG00000000031.17	H19	6.17931	-0.669951	0.730047	-0.917681	0.358786	0.516469	8.59243	-1.39904	0.680139	-2.057	0.0396865	0.0825728
ENSMUSG00000000037.18	Scml2	26.1914	-0.42694	0.351464	-1.21475	0.224463	0.366892	44.1973	0.806676	0.238118	3.38772	0.00070476	0.00218804
ENSMUSG00000000049.12	Apoh	17.2787	0.18172	0.393002	0.46239	0.643802	0.76681	15.1136	-0.600237	0.443306	-1.354	0.175736	0.287403
ENSMUSG00000000056.8	Narf	2064.77	-0.958491	0.0711661	-13.4684	2.40116e-41	1.26691e-39	2532.25	-0.382021	0.0518757	-7.36415	1.78273e-13	1.5143e-12
ENSMUSG00000000058.7	Cav2	1291.63	-0.0637709	0.159871	-0.398889	0.689975	0.800163	1705.22	0.312597	0.0757146	4.12863	3.64935e-05	0.000137541
ENSMUSG00000000078.8	Klf6	1832.71	1.47471	0.102658	14.3652	8.55243e-47	5.48397e-45	1437.03	0.937702	0.0896063	10.4647	1.25485e-25	2.28781e-24
ENSMUSG00000000085.17	Scmh1	1652.17	0.209219	0.0751815	2.78286	0.00538824	0.0168877	1524.66	-0.142746	0.0577507	-2.47177	0.0134448	0.0319859
ENSMUSG00000000088.8	Cox5a	3560.23	0.240079	0.0880438	2.72682	0.00639483	0.0195366	3733.66	0.0425169	0.064512	0.659054	0.509861	0.640181
ENSMUSG00000000093.7	Tbx2	2007.08	-0.780652	0.0881139	-8.85958	8.03143e-19	1.54585e-17	2880.26	0.17485	0.113597	1.53921	0.123752	0.215964
ENSMUSG00000000094.13	Tbx4	#N/A	#N/A	#N/A	#N/A	#N/A	#N/A	2.22059	-0.158984	1.16678	-0.136259	0.891617	0.93015
ENSMUSG00000000120.7	Ngfr	4059.77	2.04561	0.107402	19.0463	7.05595e-81	9.12636e-79	2160.69	0.81134	0.0751709	10.7933	3.70352e-27	7.39551e-26
ENSMUSG00000000125.6	Wnt3	9.43895	0.529561	0.588877	0.899272	0.368508	0.525594	9.21878	-0.532957	0.508002	-1.04913	0.29412	0.429952
ENSMUSG00000000126.12	Wnt9a	115.015	1.23984	0.222892	5.56251	2.65928e-08	2.04668e-07	77.8418	0.737047	0.191816	3.84247	0.000121802	0.000424526
ENSMUSG00000000127.16	Fer	810.894	-0.0246914	0.115127	-0.214471	0.83018	0.899355	1003.25	0.356715	0.0884537	4.03278	5.512e-05	0.000202634
ENSMUSG00000000131.16	Xpo6	1975.65	0.445167	0.0661939	6.72519	1.75365e-11	1.87058e-10	2153.03	0.181672	0.0673748	2.69643	0.00700865	0.0179335
ENSMUSG00000000134.18	Tfe3	1945.85	0.708949	0.0764189	9.27714	1.74088e-20	3.69998e-19	1699.31	0.330034	0.0710826	4.64297	3.43443e-06	1.48252e-05
ENSMUSG00000000142.16	Axin2	1053.49	-0.27374	0.0664351	-4.12041	3.78202e-05	0.000189562	1014.93	-0.219829	0.0846077	-2.59821	0.00937098	0.0232435
ENSMUSG00000000148.18	Brat1	803.397	0.161188	0.0968839	1.66372	0.0961684	0.190061	781.113	0.181651	0.087539	2.07508	0.0379787	0.0794767
ENSMUSG00000000149.11	Gna12	1328.31	-0.151588	0.0831116	-1.82391	0.068165	0.144712	2322.19	0.979206	0.0781217	12.5344	4.8421e-36	1.45751e-34
ENSMUSG00000000154.17	Slc22a18	3.89374	-0.155756	0.879377	-0.17712	0.859414	0.918553	4.40706	0.886246	0.793426	1.11699	0.264	0.395894
ENSMUSG00000000167.15	Pih1d2	124.776	0.187163	0.166697	1.12278	0.261531	0.410781	118.465	0.260812	0.155935	1.67257	0.0944128	0.172193
ENSMUSG00000000168.11	Dlat	2618.29	-0.151429	0.0653663	-2.31662	0.0205242	0.0532435	2726.17	-0.0355127	0.0583532	-0.608581	0.542802	0.670025
ENSMUSG00000000171.6	Sdhd	1950.27	0.133058	0.0660126	2.01565	0.0438368	0.100787	2098.06	0.248119	0.0544412	4.55757	5.17488e-06	2.17969e-05
ENSMUSG00000000182.10	Fgf23	4.71796	-0.292263	0.750113	-0.389625	0.696814	0.804959	2.42387	-0.222164	1.0929	-0.20328	0.838916	0.895873
ENSMUSG00000000184.13	Ccnd2	204.161	1.99385	0.27693	7.19981	6.02949e-13	7.40518e-12	359.984	2.4534	0.42512	5.77108	7.87662e-09	4.56771e-08
ENSMUSG00000000194.14	Gpr107	3359.8	0.101821	0.0520515	1.95616	0.0504469	0.113269	3374.34	0.239167	0.0473771	5.04816	4.46076e-07	2.15448e-06
ENSMUSG00000000197.9	Nalcn	2052.38	-0.99607	0.137076	-7.26654	3.68799e-13	4.60186e-12	2185.81	-0.855239	0.0792972	-10.7852	4.04259e-27	8.02257e-26
ENSMUSG00000000202.10	Btbd17	22.5016	-2.62251	0.450956	-5.81543	6.04786e-09	4.99064e-08	28.9649	-1.20366	0.32288	-3.7279	0.000193079	0.00065257
ENSMUSG00000000204.17	Slfn4	#N/A	#N/A	#N/A	#N/A	#N/A	#N/A	2.6934	4.77964	1.42436	3.35563	0.000791843	0.00243849
ENSMUSG00000000214.12	Th	174.448	-0.338563	0.229668	-1.47414	0.140444	0.255933	133.348	-0.0797994	0.171437	-0.465475	0.641591	0.752095
ENSMUSG00000000215.12	Ins2	2.82528	-1.38625	1.05988	-1.30794	0.190895	0.324222	#N/A	#N/A	#N/A	#N/A	#N/A	#N/A
ENSMUSG00000000216.9	Scnn1g	2.23006	-0.155219	1.37938	-0.112529	0.910404	0.949007	1.38334	-1.03638	1.71052	-0.605884	0.544592	0.671347
ENSMUSG00000000223.14	Drp2	287.022	-1.05772	0.132686	-7.9716	1.56636e-15	2.3859e-14	329.624	-0.671719	0.110643	-6.07103	1.27089e-09	7.92537e-09
ENSMUSG00000000244.18	Tspan32	#N/A	#N/A	#N/A	#N/A	#N/A	#N/A	4.72326	2.59868	0.891313	2.91557	0.00355042	0.00965527
ENSMUSG00000000247.12	Lhx2	1049.06	-1.23944	0.086838	-14.273	3.22481e-46	2.04464e-44	1924.15	0.231481	0.0850839	2.72062	0.00651602	0.0167995
ENSMUSG00000000253.14	Gmpr	318.88	-1.40619	0.134754	-10.4352	1.71228e-25	4.89362e-24	414.813	-0.281923	0.126875	-2.22206	0.0262794	0.0576574
ENSMUSG00000000263.16	Glra1	425.822	-0.583116	0.249488	-2.33725	0.0194263	0.0508104	372.035	-0.61376	0.160892	-3.81472	0.000136335	0.000471589
ENSMUSG00000000266.12	Mid2	732.533	-0.540661	0.154953	-3.48919	0.000484486	0.00197059	750.139	-0.273318	0.106247	-2.57247	0.0100977	0.0248562
ENSMUSG00000000275.17	Trim25	1723.31	1.39047	0.163138	8.52325	1.55134e-17	2.73691e-16	2416.97	1.98425	0.120365	16.4853	4.68129e-61	3.4419e-59
ENSMUSG00000000276.12	Dgke	9774.91	-0.179609	0.0799455	-2.24665	0.0246626	0.0622339	8246.17	-0.594691	0.0775051	-7.67292	1.68125e-14	1.52887e-13
ENSMUSG00000000278.11	Scpep1	467.338	0.0660149	0.100474	0.657033	0.51116	0.65757	536.185	0.82151	0.0932944	8.80557	1.30188e-18	1.56623e-17
ENSMUSG00000000282.13	Mnt	2016.11	0.318689	0.107764	2.9573	0.00310347	0.0103441	1916.39	0.0304304	0.0863029	0.352601	0.724388	0.815633
ENSMUSG00000000290.14	Itgb2	54.2249	1.15085	0.254383	4.52408	6.06584e-06	3.43939e-05	169.385	3.37556	0.247662	13.6297	2.66571e-42	1.05244e-40
ENSMUSG00000000295.14	Hddc2	159.298	-0.369651	0.154618	-2.39073	0.0168147	0.0449209	188.394	0.290636	0.146852	1.9791	0.0478044	0.0968409
ENSMUSG00000000296.9	Tpd52l1	36.9184	1.13175	0.312699	3.6193	0.000295399	0.00125236	30.4584	0.484006	0.304306	1.59053	0.111716	0.198261
ENSMUSG00000000301.17	Pemt	56.4729	0.612917	0.23545	2.60317	0.00923664	0.0267834	72.555	0.833377	0.195388	4.26524	1.99687e-05	7.80545e-05
ENSMUSG00000000303.13	Cdh1	43.0573	0.381304	0.390771	0.975774	0.329176	0.48643	32.758	0.0220899	0.296271	0.0745596	0.940565	0.962454
ENSMUSG00000000305.13	Cdh4	1698.13	-0.00658401	0.0851711	-0.0773034	0.938382	0.965029	1256.59	-1.07667	0.0749391	-14.3673	8.30233e-47	3.96972e-45
ENSMUSG00000000308.15	Ckmt1	5195.87	-0.0689936	0.0987757	-0.698488	0.484872	0.635242	4139.09	-0.783118	0.069498	-11.2682	1.88353e-29	4.19863e-28
ENSMUSG00000000317.12	Bcl6b	18.4152	3.15559	0.544833	5.79186	6.96112e-09	5.71508e-08	7.30032	0.566899	0.605569	0.936141	0.3492	0.488632
ENSMUSG00000000318.17	Clec10a	4.37556	-1.67362	0.817799	-2.04649	0.0407077	0.0949329	6.74093	0.78237	0.679673	1.1511	0.249692	0.37864
ENSMUSG00000000320.11	Alox12	2.66365	0.210778	1.29868	0.162301	0.871069	0.925875	4.81819	-0.925273	0.747005	-1.23864	0.215477	0.337355
ENSMUSG00000000326.14	Comt	2332.57	0.213011	0.0964644	2.20818	0.0272317	0.0676911	2334.15	0.206207	0.073604	2.80157	0.00508545	0.0133835
ENSMUSG00000000339.15	Rtca	1490.49	0.0984463	0.0773478	1.27277	0.203098	0.340432	1627.79	0.073161	0.0611043	1.19731	0.231185	0.356436
ENSMUSG00000000340.11	Dbt	374.567	0.060673	0.141695	0.428195	0.668509	0.784229	337.895	0.122057	0.107456	1.13588	0.256007	0.386571
ENSMUSG00000000346.10	Dazap2	5023.45	-0.213353	0.0615758	-3.46488	0.000530474	0.00213919	5345.13	0.0315612	0.0640578	0.492698	0.622226	0.736833
ENSMUSG00000000355.14	Mcts1	519.998	-0.144665	0.0968887	-1.49311	0.135409	0.249105	613.41	-0.0065896	0.0895351	-0.073598	0.94133	0.962822
ENSMUSG00000000359.4	Rem1	4.17964	3.02104	1.23217	2.45181	0.0142138	0.0389833	3.70898	2.5692	1.00926	2.54563	0.0109081	0.0266117
ENSMUSG00000000365.10	Rnf17	7.71781	0.225203	0.779671	0.288843	0.772701	0.860957	19.0874	0.748808	0.47467	1.57753	0.114673	0.202669
ENSMUSG00000000374.9	Trappc10	4245.42	-0.0324798	0.0526564	-0.616826	0.53735	0.680642	4133.99	0.059889	0.0486149	1.23191	0.217984	0.340435
ENSMUSG00000000378.16	Ccm2	1223	0.596072	0.0636824	9.36007	7.9682e-21	1.72264e-19	1289.99	0.713328	0.0735355	9.70046	3.00139e-22	4.52022e-21
ENSMUSG00000000384.16	Tbrg4	1281.72	0.678018	0.0899802	7.53519	4.87635e-14	6.54276e-13	1096.47	0.247369	0.0867112	2.85279	0.00433369	0.0115653
ENSMUSG00000000385.9	Tmprss2	1.8723	2.21189	1.73061	1.2781	0.201214	0.338273	#N/A	#N/A	#N/A	#N/A	#N/A	#N/A
ENSMUSG00000000386.17	Mx1	5.41175	2.76214	0.900008	3.06901	0.00214768	0.00746968	6.03104	2.49132	0.906629	2.7479	0.00599789	0.0155927
ENSMUSG00000000392.18	Fap	30.6582	-1.70886	0.555496	-3.07627	0.00209605	0.00731373	10.4505	0.29845	0.591698	0.504396	0.613983	0.729925
ENSMUSG00000000394.16	Gcg	2.98227	5.11762	3.39704	1.5065	0.13194	0.24387	1.94674	4.32382	3.40202	1.27096	0.203744	0.323352
ENSMUSG00000000399.11	Ndufa9	2225.3	-0.141806	0.0847464	-1.6733	0.0942686	0.186972	2499.12	0.116495	0.0629816	1.84967	0.0643615	0.124906
ENSMUSG00000000402.3	Egfl6	17.1263	-2.53404	0.474945	-5.33543	9.53201e-08	6.83872e-07	21.1722	-3.79838	0.557141	-6.81763	9.25517e-12	6.88382e-11
ENSMUSG00000000409.15	Lck	27.6888	0.0671569	0.320207	0.209729	0.833879	0.901722	41.7022	0.485109	0.293295	1.654	0.0981281	0.177834
ENSMUSG00000000411.8	Tssk3	1.8287	-0.829402	1.27814	-0.648913	0.516395	0.662139	#N/A	#N/A	#N/A	#N/A	#N/A	#N/A
ENSMUSG00000000416.17	Cttnbp2	1124.77	-0.173699	0.141689	-1.22592	0.220229	0.361722	1131.36	-0.410374	0.0724398	-5.66503	1.47002e-08	8.29525e-08
ENSMUSG00000000420.16	Galnt1	2151.42	0.0278288	0.0702368	0.396214	0.691947	0.801486	2330.71	0.239989	0.0655096	3.66342	0.00024887	0.000828275
ENSMUSG00000000439.10	Mkrn2	1315.61	-0.0566778	0.0748687	-0.75703	0.449032	0.603052	1355.7	-0.0893425	0.0667184	-1.3391	0.180538	0.293545
ENSMUSG00000000440.13	Pparg	6.92125	0.883889	0.713803	1.23828	0.215611	0.355971	7.99622	1.88665	0.628029	3.00408	0.00266381	0.00743169
ENSMUSG00000000441.18	Raf1	2855.23	0.248967	0.0570753	4.36207	1.28837e-05	6.95831e-05	2892.09	0.174871	0.0600648	2.91137	0.00359851	0.00977903
ENSMUSG00000000486.14	Septin1	19.0467	-0.364384	0.419626	-0.868353	0.385201	0.542141	26.1183	-0.0245908	0.333017	-0.0738423	0.941136	0.962774
ENSMUSG00000000489.8	Pdgfb	203.184	2.23091	0.192742	11.5746	5.54188e-31	2.04968e-29	112.049	0.992917	0.195818	5.07062	3.96521e-07	1.92718e-06
ENSMUSG00000000530.17	Acvrl1	254.126	1.1613	0.137732	8.43158	3.4104e-17	5.84805e-16	201.491	0.718617	0.170583	4.2127	2.52333e-05	9.71595e-05
ENSMUSG00000000531.6	Tamalin	63.8928	0.284875	0.211372	1.34774	0.177741	0.30725	66.4916	0.221368	0.230054	0.962242	0.335928	0.474143
ENSMUSG00000000532.12	Acvr1b	3601.39	-0.0835323	0.0657262	-1.27091	0.20376	0.341132	3532.42	-0.243767	0.0508867	-4.79038	1.66463e-06	7.49286e-06
ENSMUSG00000000538.19	Tom1l2	8663.89	-0.404297	0.0759382	-5.32403	1.01493e-07	7.26302e-07	8811.47	-0.294837	0.0577464	-5.10572	3.29542e-07	1.61636e-06
ENSMUSG00000000552.11	Zfp385a	51591	0.22569	0.145223	1.55409	0.120163	0.2266	47227	-0.408281	0.0760375	-5.36947	7.89687e-08	4.13466e-07
ENSMUSG00000000555.9	Itga5	545.727	4.38454	0.195066	22.4772	6.93841e-112	1.33094e-109	242.864	2.9778	0.144224	20.6471	1.03756e-94	1.80367e-92
ENSMUSG00000000560.10	Gabra2	355.969	-1.18708	0.165449	-7.1749	7.23597e-13	8.85331e-12	440.142	-1.36961	0.436614	-3.13689	0.00170747	0.00495024
ENSMUSG00000000561.15	Wdr77	1196.17	0.204889	0.0668563	3.06461	0.00217952	0.00756691	1205.14	0.220964	0.076642	2.88307	0.00393821	0.0106028
ENSMUSG00000000562.6	Adora3	2.41813	1.27875	1.25325	1.02034	0.307567	0.463812	3.67093	0.172375	0.8909	0.193484	0.84658	0.9008
ENSMUSG00000000563.18	Atp5pb	7941.16	0.026003	0.0602038	0.431917	0.665802	0.782514	8646.57	0.0567901	0.0570771	0.994973	0.31975	0.457149
ENSMUSG00000000567.6	Sox9	1636.31	2.15812	0.101652	21.2305	4.99232e-100	8.62605e-98	949.766	1.19315	0.117955	10.1153	4.72588e-24	7.77694e-23
ENSMUSG00000000568.16	Hnrnpd	6517.7	0.0391473	0.0571445	0.685059	0.493307	0.642278	6409.16	0.0686835	0.0606769	1.13195	0.257653	0.388559
ENSMUSG00000000579.15	Dynlt1c	58.8076	0.0128297	0.254589	0.0503938	0.959809	0.977453	69.5692	-0.0286001	0.19303	-0.148164	0.882214	0.924414
ENSMUSG00000000581.9	C1d	1405.46	-0.263623	0.0937792	-2.81111	0.00493713	0.0156165	1474.99	-0.102093	0.0704788	-1.44856	0.14746	0.249512
ENSMUSG00000000594.8	Gm2a	837.546	-0.986902	0.104972	-9.40156	5.37606e-21	1.17572e-19	1249.17	0.167901	0.0987563	1.70016	0.0891009	0.164154
ENSMUSG00000000600.16	Krit1	1720.3	0.116438	0.07805	1.49184	0.135741	0.249553	1586.71	-0.0866754	0.0636602	-1.36153	0.173346	0.284387
ENSMUSG00000000605.10	Clcn4	6409.84	-0.234438	0.0628316	-3.73121	0.000190559	0.000839489	6521.03	-0.321658	0.0563381	-5.70942	1.13364e-08	6.47197e-08
ENSMUSG00000000617.15	Grm6	2504.1	-0.201474	0.129414	-1.55681	0.119515	0.225641	2464.64	-0.769946	0.0737267	-10.4432	1.57352e-25	2.85255e-24
ENSMUSG00000000627.16	Sema4f	250.474	-0.527992	0.166387	-3.17329	0.00150724	0.00545428	305.731	-0.332563	0.1096	-3.03433	0.00241072	0.00678384
ENSMUSG00000000628.11	Hk2	13838.9	-0.510088	0.298633	-1.70808	0.0876219	0.176641	16257.6	-0.28828	0.110503	-2.60879	0.00908639	0.0226051
ENSMUSG00000000631.21	Myo18a	3425.11	-0.110783	0.064115	-1.72788	0.084009	0.170787	3448.12	-0.0102869	0.0742676	-0.138511	0.889836	0.929334
ENSMUSG00000000632.14	Sez6	3305.12	-0.105763	0.0938878	-1.12649	0.25996	0.40908	3132.58	-0.381399	0.0777981	-4.90242	9.46644e-07	4.4006e-06
ENSMUSG00000000673.10	Haao	5.51117	0.078304	0.726006	0.107856	0.91411	0.950869	4.97728	0.959023	0.88885	1.07895	0.280611	0.41484
ENSMUSG00000000682.8	Cd52	14.6305	0.686856	0.581592	1.18099	0.237606	0.383036	71.8306	2.97986	0.327915	9.0873	1.01527e-19	1.30923e-18
ENSMUSG00000000686.12	Abhd15	13.1376	-0.269865	0.534139	-0.505233	0.613395	0.743739	23.3116	0.902797	0.381615	2.36573	0.0179946	0.0413536
ENSMUSG00000000693.11	Loxl3	50.9513	-3.41087	0.346309	-9.84919	6.90975e-23	1.6797e-21	147.174	0.788599	0.141991	5.55385	2.79449e-08	1.53107e-07
ENSMUSG00000000706.17	Btn1a1	1.89765	-2.6173	1.37328	-1.90588	0.0566661	0.124576	4.22001	0.407822	0.816815	0.499284	0.61758	0.732957
ENSMUSG00000000708.15	Kat2b	4800.48	-0.173285	0.0781627	-2.21698	0.0266246	0.0664513	5395.74	-0.047325	0.0811634	-0.583082	0.559838	0.683637
ENSMUSG00000000711.4	Rab5b	4756.45	-0.460061	0.063418	-7.25442	4.03389e-13	5.02239e-12	5340.23	-0.14954	0.0673664	-2.2198	0.0264322	0.0579528
ENSMUSG00000000724.11	Cryba1	656.77	5.23141	2.74929	1.90283	0.0570633	0.125191	669.207	12.0285	2.82179	4.26273	2.01949e-05	7.88697e-05
ENSMUSG00000000730.14	Dnmt3l	1.54154	0.656818	1.39048	0.472368	0.636664	0.761717	3.79244	2.63094	1.05683	2.48946	0.0127937	0.0306384
ENSMUSG00000000731.16	Aire	#N/A	#N/A	#N/A	#N/A	#N/A	#N/A	1.39863	-1.60782	1.76097	-0.913032	0.361226	0.501519
ENSMUSG00000000732.10	Icosl	135.057	1.84249	0.179186	10.2826	8.44107e-25	2.31312e-23	102.183	1.89375	0.184112	10.2859	8.16174e-25	1.40574e-23
ENSMUSG00000000738.19	Spg7	4809.49	0.118599	0.0799474	1.48346	0.137951	0.252427	4542.57	-0.186273	0.0528393	-3.52527	0.000423044	0.00135739
ENSMUSG00000000739.15	Sult5a1	1.69974	-0.603655	1.51411	-0.398685	0.690125	0.800296	2.78987	-0.144787	0.931707	-0.155399	0.876507	0.920812
ENSMUSG00000000740.13	Rpl13	10810.7	0.305234	0.0971626	3.14148	0.00168095	0.0060032	13235.3	0.622482	0.0750446	8.29483	1.08742e-16	1.15243e-15
ENSMUSG00000000743.10	Chmp1a	1911.95	-0.0208466	0.106002	-0.196662	0.844092	0.90861	2351.01	0.401761	0.0617096	6.51051	7.48949e-11	5.19492e-10
ENSMUSG00000000751.14	Rpa1	4550.42	-0.174948	0.0632144	-2.76754	0.00564814	0.0175902	5228.98	-0.271293	0.050441	-5.37843	7.51371e-08	3.94417e-07
ENSMUSG00000000753.16	Serpinf1	126.273	-0.82136	0.164237	-5.00108	5.70112e-07	3.70074e-06	131.925	-0.0606537	0.159498	-0.38028	0.703738	0.799499
ENSMUSG00000000759.15	Tubgcp3	1351.65	0.0489857	0.0599796	0.816705	0.414097	0.570591	1280.89	0.0376957	0.06409	0.588168	0.55642	0.680964
ENSMUSG00000000766.19	Oprm1	28.8756	-2.31407	0.413974	-5.5899	2.27197e-08	1.76117e-07	34.3566	-1.79623	0.302532	-5.93733	2.89704e-09	1.75632e-08
ENSMUSG00000000776.14	Polr3d	793.024	0.98209	0.0997137	9.8491	6.91621e-23	1.6797e-21	629.851	0.429813	0.0937068	4.58678	4.5013e-06	1.90961e-05
ENSMUSG00000000782.17	Tcf7	185.751	2.6696	0.17817	14.9834	9.42076e-51	6.74806e-49	88.4366	1.35856	0.197637	6.874	6.24243e-12	4.70227e-11
ENSMUSG00000000787.13	Ddx3x	13887.9	0.252013	0.101507	2.4827	0.0130389	0.0362361	11685.6	0.0565073	0.0686644	0.822949	0.410537	0.550051
ENSMUSG00000000791.10	Il12rb1	#N/A	#N/A	#N/A	#N/A	#N/A	#N/A	2.00043	2.77047	1.53707	1.80244	0.0714766	0.13647
ENSMUSG00000000792.3	Slc5a5	273.577	-0.33077	0.152496	-2.16903	0.0300801	0.0736785	260.707	-0.740125	0.124753	-5.93271	2.97966e-09	1.80202e-08
ENSMUSG00000000794.10	Kcnn3	67.9915	-0.148813	0.296677	-0.501599	0.615949	0.74545	64.7052	-0.355145	0.199519	-1.78001	0.0750743	0.142191
ENSMUSG00000000804.15	Usp32	6466.84	-0.214067	0.0999614	-2.1415	0.0322341	0.0780758	6024.07	-0.236914	0.0710128	-3.33622	0.000849261	0.00260244
ENSMUSG00000000805.19	Car4	12.5406	-0.702428	0.47079	-1.49202	0.135694	0.249489	11.0889	-1.83185	0.516657	-3.54559	0.000391734	0.0012647
ENSMUSG00000000811.15	Txnrd3	235.218	0.0593228	0.123601	0.479953	0.631261	0.757766	268.163	0.270774	0.132318	2.0464	0.0407174	0.0844124
ENSMUSG00000000817.11	Fasl	#N/A	#N/A	#N/A	#N/A	#N/A	#N/A	1.41788	-2.37896	1.55985	-1.52512	0.127229	0.220932
ENSMUSG00000000823.17	Zfp512b	881.7	-0.248932	0.0758719	-3.28094	0.0010346	0.00389769	1042.13	0.0946871	0.0822496	1.15122	0.249643	0.378593
ENSMUSG00000000826.17	Dnajc5	16686.9	-0.0140093	0.0648229	-0.216116	0.828897	0.898603	17808.9	-0.0189501	0.0693771	-0.273146	0.784741	0.857151
ENSMUSG00000000827.19	Tpd52l2	1411.39	0.127191	0.0678861	1.87359	0.0609873	0.132151	1599.74	0.301818	0.0728035	4.14565	3.38854e-05	0.000128315
ENSMUSG00000000838.18	Fmr1	2291.44	-0.27818	0.12519	-2.22206	0.0262795	0.0657206	2514.02	-0.109197	0.0770241	-1.4177	0.156279	0.261378
ENSMUSG00000000861.16	Bcl11a	191.99	-0.75723	0.189572	-3.99442	6.48531e-05	0.000311072	204.159	-1.01273	0.137772	-7.35072	1.9714e-13	1.66762e-12
ENSMUSG00000000876.12	Pxmp4	247.654	-1.16523	0.119849	-9.7225	2.41771e-22	5.71241e-21	400.249	0.223896	0.120716	1.85474	0.063633	0.123633
ENSMUSG00000000881.13	Dlg3	1681.9	-0.581507	0.0943967	-6.16025	7.26286e-10	6.5837e-09	1748.45	-0.40819	0.0579842	-7.03968	1.92682e-12	1.51504e-11
ENSMUSG00000000884.18	Gnb1l	185.599	0.265779	0.172357	1.54202	0.123068	0.23062	189.793	0.11236	0.123247	0.911659	0.361948	0.502208
ENSMUSG00000000889.9	Dbh	11.0039	1.63436	0.595646	2.74384	0.00607244	0.018721	15.8598	1.33329	0.458131	2.91028	0.00361111	0.0098097
ENSMUSG00000000901.18	Mmp11	44.604	-1.4228	0.272076	-5.22941	1.70052e-07	1.17746e-06	100.079	1.30459	0.166107	7.8539	4.03291e-15	3.82402e-14
ENSMUSG00000000902.14	Smarcb1	2830.5	0.00691256	0.117166	0.0589978	0.952954	0.973732	3286.57	0.0997857	0.0787893	1.26649	0.205339	0.325284
ENSMUSG00000000903.4	Vpreb3	3.19194	3.02318	1.27074	2.37907	0.0173566	0.0462142	2.8051	-0.0941549	1.06076	-0.0887616	0.929271	0.954906
ENSMUSG00000000915.16	Hip1r	1510.95	-0.344957	0.0832666	-4.1428	3.43087e-05	0.000173189	1706.82	0.102894	0.0780925	1.31759	0.187642	0.302876
ENSMUSG00000000916.16	Nsun5	473.921	0.580599	0.101613	5.7138	1.1048e-08	8.9025e-08	455.047	0.171427	0.0932384	1.83859	0.0659754	0.127444
ENSMUSG00000000934.10	Top1mt	697.427	0.0622429	0.104549	0.595346	0.551612	0.692575	597.447	-0.403572	0.0929939	-4.33976	1.42636e-05	5.68641e-05
ENSMUSG00000000948.17	Gm38393	253.809	-1.23702	0.431409	-2.8674	0.00413865	0.0133712	267.743	-0.81638	0.156679	-5.21051	1.88318e-07	9.48141e-07
ENSMUSG00000000957.12	Mmp14	983.201	1.64758	0.0971773	16.9543	1.78773e-64	1.71463e-62	959.592	1.87712	0.0988509	18.9894	2.08754e-80	2.69041e-78
ENSMUSG00000000958.11	Slc7a7	26.3135	0.275456	0.386162	0.713317	0.475649	0.627225	52.7882	1.32816	0.234726	5.65831	1.52866e-08	8.6153e-08
ENSMUSG00000000959.8	Oxa1l	1919.45	0.161776	0.0803188	2.01418	0.043991	0.10108	2041.51	0.261786	0.062025	4.22065	2.43599e-05	9.40385e-05
ENSMUSG00000000976.14	Heatr6	1011.41	0.154178	0.0808935	1.90594	0.0566577	0.124576	1002.59	-0.074487	0.0770505	-0.966729	0.333679	0.47192
ENSMUSG00000000982.6	Ccl3	214.433	8.52005	0.692651	12.3006	8.98625e-35	3.84506e-33	32.5612	5.33678	0.675153	7.90456	2.68891e-15	2.58239e-14
ENSMUSG00000001014.7	Icam4	3.37441	-1.40309	0.976707	-1.43655	0.150847	0.270728	6.38156	-1.2503	0.64466	-1.93947	0.0524441	0.104743
ENSMUSG00000001016.13	Ilf2	5123.81	0.173854	0.0699816	2.48429	0.0129811	0.0361013	4865.26	0.0272683	0.0544074	0.501188	0.616239	0.731765
ENSMUSG00000001017.16	Chtop	7428.77	0.121781	0.047098	2.58569	0.00971838	0.0280366	7089.82	-0.0621152	0.0419325	-1.48131	0.138523	0.237037
ENSMUSG00000001018.16	Snapin	1269.84	-0.175631	0.0838564	-2.09442	0.0362223	0.0861046	1540.84	0.100514	0.0618782	1.62439	0.104293	0.187131
ENSMUSG00000001020.9	S100a4	2.80998	4.24232	1.34598	3.15184	0.00162244	0.00582271	5.71692	2.36869	0.793566	2.98486	0.00283706	0.00786221
ENSMUSG00000001021.14	S100a3	15.0967	3.17803	0.580925	5.47064	4.48418e-08	3.36091e-07	4.94549	0.403114	0.838959	0.480494	0.630877	0.74327
ENSMUSG00000001025.9	S100a6	1433.97	5.07312	0.138137	36.7253	2.88047e-295	2.83476e-292	1221.66	4.18375	0.252929	16.5412	1.85348e-61	1.38548e-59
ENSMUSG00000001027.8	Scn4a	820.257	-0.217672	0.179255	-1.21432	0.224626	0.36708	497.595	-1.88746	0.102699	-18.3785	1.95175e-75	2.15606e-73
ENSMUSG00000001029.16	Icam2	19.3792	0.57633	0.40879	1.40984	0.158586	0.281117	29.3791	1.02075	0.336866	3.03013	0.00244452	0.00687377
ENSMUSG00000001034.18	Mapk7	239.659	0.571892	0.150448	3.80126	0.000143961	0.000648858	341.501	0.850498	0.121617	6.99325	2.68592e-12	2.08054e-11
ENSMUSG00000001036.18	Epn2	2732.33	0.15484	0.0717992	2.15658	0.0310387	0.0756419	2755.67	-0.0223484	0.0544419	-0.410501	0.681439	0.78197
ENSMUSG00000001039.13	B9d1	379.959	0.380502	0.143154	2.658	0.00786064	0.0232917	458.755	0.661194	0.093078	7.10366	1.21495e-12	9.69236e-12
ENSMUSG00000001052.16	Sec24b	3116.68	0.670273	0.080106	8.36733	5.89367e-17	9.97781e-16	2649.74	0.210728	0.0595335	3.53965	0.000400652	0.00129089
ENSMUSG00000001053.16	N4bp3	399.364	0.629923	0.193861	3.24935	0.00115671	0.00431265	389.471	0.114255	0.105089	1.08722	0.276939	0.410439
ENSMUSG00000001054.10	Rmnd5b	2203.42	0.197735	0.110775	1.78502	0.074258	0.154901	1949.7	-0.0405996	0.0702174	-0.578198	0.56313	0.686688
ENSMUSG00000001056.4	Nhp2	874.061	1.12621	0.110936	10.1519	3.24831e-24	8.53956e-23	1072.83	1.34332	0.0665784	20.1766	1.5734e-90	2.59437e-88
ENSMUSG00000001062.19	Vps9d1	971.806	-0.0070861	0.0922871	-0.0767833	0.938796	0.965177	969.152	-0.0729042	0.0803408	-0.907437	0.364176	0.504082
ENSMUSG00000001065.16	Zfp276	672.87	0.194836	0.0919885	2.11804	0.0341714	0.0819093	718.031	-0.0466816	0.0753142	-0.619824	0.535373	0.663374
ENSMUSG00000001076.8	C1ql4	3.3848	0.29018	0.887507	0.326961	0.743697	0.839832	6.74816	-1.70871	0.672353	-2.54139	0.0110413	0.0269014
ENSMUSG00000001082.13	Mfsd10	307.868	0.24609	0.12786	1.92469	0.0542679	0.120321	383.181	0.438895	0.124576	3.5231	0.000426524	0.00136796
ENSMUSG00000001089.15	Luzp1	2059.62	-0.0416906	0.0896599	-0.464987	0.641941	0.765601	1755.9	-0.440246	0.062658	-7.02617	2.12285e-12	1.66276e-11
ENSMUSG00000001098.16	Kctd10	3044.98	0.590064	0.0921805	6.40117	1.54186e-10	1.49914e-09	2574.9	0.0894442	0.0611508	1.46268	0.143554	0.24399
ENSMUSG00000001100.11	Poldip2	3276.72	-0.06965	0.0738712	-0.942856	0.345754	0.503516	3809.91	0.221497	0.0563769	3.92887	8.53476e-05	0.000304425
ENSMUSG00000001103.8	Sebox	1498.85	-0.287259	0.0849405	-3.38188	0.000719911	0.0028171	2002.37	-0.543746	0.08036	-6.76638	1.32046e-11	9.68637e-11
ENSMUSG00000001105.16	Ift20	1007.93	-0.13871	0.088371	-1.56964	0.1165	0.221408	1189	-0.115469	0.0727342	-1.58754	0.11239	0.199299
ENSMUSG00000001119.8	Col6a1	130.68	0.637177	0.209767	3.03754	0.00238517	0.00819927	127.08	-0.344826	0.174518	-1.97588	0.0481687	0.0974455
ENSMUSG00000001120.16	Pcbp3	15335.8	0.446982	0.0757305	5.90227	3.58536e-09	3.03268e-08	12314.2	-0.132888	0.0679251	-1.95639	0.0504193	0.101268
ENSMUSG00000001123.16	Lgals9	82.7438	0.297748	0.196103	1.51833	0.128932	0.239565	139.45	1.56924	0.171143	9.16919	4.76592e-20	6.27573e-19
ENSMUSG00000001127.13	Araf	2968.95	-0.234614	0.0747712	-3.13776	0.00170245	0.00607245	3209.55	-0.462765	0.0552368	-8.37784	5.39087e-17	5.82042e-16
ENSMUSG00000001128.8	Cfp	88.9156	0.324142	0.266477	1.2164	0.223833	0.366153	151.455	0.399189	0.15652	2.5504	0.0107599	0.0262873
ENSMUSG00000001131.12	Timp1	567.113	7.5962	0.321742	23.6096	3.07156e-123	6.6214e-121	193.361	6.1731	0.349899	17.6425	1.16184e-69	1.104e-67
ENSMUSG00000001134.10	Uxt	196.314	0.169698	0.13749	1.23426	0.217105	0.357703	252.216	0.798709	0.113861	7.01474	2.30369e-12	1.79625e-11
ENSMUSG00000001138.14	Cnnm3	767.922	-0.692352	0.10258	-6.74941	1.48445e-11	1.59699e-10	850.582	-0.34056	0.0753618	-4.51901	6.21309e-06	2.58735e-05
ENSMUSG00000001143.14	Lman2l	1901.8	-0.0844157	0.076481	-1.10375	0.269703	0.420551	2063.99	0.0626846	0.066239	0.94634	0.343975	0.482987
ENSMUSG00000001150.8	Mcm3ap	2071.48	-0.0737976	0.0617096	-1.19589	0.231741	0.375872	2051.73	0.0719759	0.0706138	1.01929	0.308066	0.444383
ENSMUSG00000001151.11	Pcnt	1328.87	-0.42104	0.0793604	-5.30542	1.12415e-07	7.99407e-07	1254.78	-0.225682	0.0785834	-2.87188	0.00408036	0.0109544
ENSMUSG00000001155.14	Ftcd	1.48179	-0.266092	1.58471	-0.167913	0.866652	0.923391	#N/A	#N/A	#N/A	#N/A	#N/A	#N/A
ENSMUSG00000001156.10	Mxd1	1510.52	-0.307651	0.083153	-3.69982	0.00021575	0.000938956	1503.12	-0.327752	0.0652838	-5.02041	5.156e-07	2.469e-06
ENSMUSG00000001157.14	Gmcl1	636.61	-0.038518	0.129173	-0.29819	0.765558	0.856049	694.56	-0.245513	0.0838904	-2.92659	0.00342703	0.00935042
ENSMUSG00000001158.14	Snrnp27	1691.78	0.0528601	0.0815451	0.648232	0.516835	0.662508	1695.48	-0.0945631	0.0844223	-1.12012	0.262663	0.394365
ENSMUSG00000001166.18	Oas1c	24.9353	-1.58457	0.420807	-3.76556	0.000166177	0.000738691	62.4564	1.03381	0.281379	3.67408	0.000238711	0.000797303
ENSMUSG00000001173.16	Ocrl	2089.94	-0.432305	0.0832494	-5.1929	2.07048e-07	1.41801e-06	2211.48	-0.493655	0.0656585	-7.51852	5.54007e-14	4.85676e-13
ENSMUSG00000001175.17	Calm1	40177.4	-0.58151	0.0948844	-6.12862	8.86433e-10	7.97473e-09	44220	-0.608243	0.0658456	-9.23741	2.52531e-20	3.39509e-19
ENSMUSG00000001211.16	Agpat3	76173.8	0.0801415	0.0880372	0.910314	0.362657	0.519869	61631.2	-0.709514	0.0664101	-10.6838	1.21166e-26	2.34236e-25
ENSMUSG00000001227.13	Sema6b	1268.95	-0.197293	0.102142	-1.93155	0.0534153	0.118814	1219.51	-0.536825	0.11886	-4.51646	6.28813e-06	2.61617e-05
ENSMUSG00000001228.15	Uhrf1	14.2785	1.75883	0.490502	3.58577	0.000336089	0.00140982	78.0462	4.45063	0.352729	12.6177	1.68707e-36	5.20393e-35
ENSMUSG00000001229.10	Dpp9	2113.75	0.260684	0.0837647	3.1121	0.00185762	0.00656578	1874.14	-0.0702733	0.0746092	-0.941885	0.346251	0.485576
ENSMUSG00000001240.14	Ramp2	90.2634	-0.533727	0.208934	-2.55452	0.0106333	0.0303665	140.96	0.483546	0.190236	2.54182	0.0110276	0.026874
ENSMUSG00000001247.17	Lsr	191.265	1.27524	0.201479	6.3294	2.46113e-10	2.33575e-09	158.935	0.902527	0.141094	6.39663	1.58839e-10	1.06934e-09
ENSMUSG00000001248.16	Gramd1a	1378.84	-0.0758185	0.0818492	-0.926319	0.35428	0.51198	1463.75	-0.309963	0.065092	-4.76192	1.91757e-06	8.55581e-06
ENSMUSG00000001249.15	Hpn	1.42497	-0.303767	1.58368	-0.191812	0.84789	0.910917	4.07143	0.864095	0.848061	1.01891	0.308247	0.444558
ENSMUSG00000001260.11	Gabrg1	287.262	-1.20973	0.149288	-8.10334	5.34702e-16	8.41068e-15	273.477	-0.765942	0.139101	-5.50639	3.66274e-08	1.98255e-07
ENSMUSG00000001270.10	Ckb	44836.5	-0.0355753	0.0970368	-0.366616	0.713905	0.8179	49354.5	-0.243841	0.0800782	-3.04503	0.00232656	0.00656349
ENSMUSG00000001280.14	Sp1	1624.62	0.221607	0.0915286	2.42118	0.0154702	0.041912	1724.48	0.301774	0.074007	4.07765	4.54938e-05	0.000169047
ENSMUSG00000001281.11	Itgb7	9.62445	0.682977	0.544103	1.25523	0.209394	0.348118	24.1137	2.3865	0.440777	5.41431	6.15272e-08	3.2595e-07
ENSMUSG00000001285.13	Myg1	959.191	0.142293	0.116361	1.22286	0.221382	0.363149	962.239	0.0569827	0.0801018	0.711378	0.47685	0.61127
ENSMUSG00000001288.16	Rarg	228.838	-0.172068	0.130691	-1.3166	0.187972	0.32058	330.913	0.460104	0.108767	4.23018	2.33508e-05	9.03923e-05
ENSMUSG00000001289.13	Pfdn5	5190.43	0.0289974	0.0764451	0.379324	0.704448	0.81014	5717.3	-0.121543	0.0679834	-1.78783	0.0738034	0.140234
ENSMUSG00000001300.17	Efnb2	925.5	-1.04721	0.110677	-9.46192	3.02332e-21	6.7091e-20	1248.77	-0.226287	0.122755	-1.8434	0.0652702	0.12631
ENSMUSG00000001305.6	Rrp15	535.416	1.00198	0.100082	10.0115	1.35624e-23	3.42618e-22	404.507	0.418854	0.114855	3.64682	0.000265508	0.000879341
ENSMUSG00000001313.13	Rnd2	1385.57	-0.666787	0.0783654	-8.50868	1.75918e-17	3.08435e-16	1476.8	-0.813602	0.104913	-7.75504	8.83126e-15	8.17338e-14
ENSMUSG00000001323.18	Srr	1595.75	-0.170836	0.0724518	-2.35793	0.0183771	0.0485261	1671.78	-0.131219	0.0765292	-1.71462	0.0864141	0.160033
ENSMUSG00000001333.10	Sync	17.5368	-1.91679	0.4406	-4.35041	1.35884e-05	7.30927e-05	21.2956	-1.12583	0.355828	-3.16397	0.00155633	0.00455088
ENSMUSG00000001334.10	Fndc5	1147.03	-0.455367	0.107035	-4.25438	2.09626e-05	0.000109229	1076.36	-0.703756	0.0833826	-8.44008	3.17111e-17	3.48247e-16
ENSMUSG00000001348.16	Acp5	2.44454	1.07403	1.41895	0.756923	0.449096	0.60307	64.7073	6.60392	0.989775	6.67214	2.52103e-11	1.81606e-10
ENSMUSG00000001349.6	Cnn1	22.434	7.30126	1.13998	6.40472	1.50648e-10	1.46916e-09	1.40386	-1.61143	1.54383	-1.04378	0.296586	0.432413
ENSMUSG00000001366.15	Fbxo9	5432.43	0.172823	0.0500002	3.45645	0.000547336	0.00219935	6110.56	0.377584	0.0507506	7.43999	1.00692e-13	8.70142e-13
ENSMUSG00000001376.18	Vps50	1328.99	-0.268278	0.0764109	-3.51099	0.000446442	0.00183184	1332.51	-0.179577	0.0720813	-2.49131	0.0127273	0.0304991
ENSMUSG00000001380.8	Hars	2535.21	0.267229	0.0709292	3.76754	0.000164864	0.000734008	2748.35	0.573802	0.0526868	10.8908	1.27494e-27	2.60151e-26
ENSMUSG00000001383.10	Zmat2	2657.91	-0.180226	0.0776451	-2.32116	0.0202784	0.0527103	2844.58	0.0917631	0.0677	1.35544	0.175279	0.286739
ENSMUSG00000001403.14	Ube2c	4.07435	0.457434	0.787165	0.581117	0.561162	0.700852	9.70693	2.68199	0.760713	3.52563	0.000422484	0.00135578
ENSMUSG00000001415.11	Smg5	5498.73	0.276663	0.0547277	5.05526	4.29801e-07	2.83631e-06	4960.14	0.0149028	0.053719	0.277422	0.781456	0.855239
ENSMUSG00000001416.14	Cct3	7270.32	0.520128	0.0536139	9.70138	2.97462e-22	7.0063e-21	7405.76	0.604321	0.0468667	12.8945	4.83548e-38	1.59464e-36
ENSMUSG00000001418.14	Glmp	1034.34	-0.0363318	0.104337	-0.348216	0.727678	0.82827	1315.44	0.475762	0.0723688	6.57413	4.89386e-11	3.45871e-10
ENSMUSG00000001419.18	Mef2d	23172.2	0.729463	0.0790113	9.23239	2.6465e-20	5.56207e-19	22443.7	0.51159	0.0582933	8.77613	1.69195e-18	2.01927e-17
ENSMUSG00000001420.14	Tmem79	26.1302	0.215238	0.342769	0.627939	0.530044	0.674095	24.3722	-0.47737	0.328479	-1.45327	0.146148	0.247704
ENSMUSG00000001424.15	Snd1	2706.31	0.165832	0.0866312	1.91423	0.0555912	0.12269	2977.63	0.752833	0.0546054	13.7868	3.06084e-43	1.25254e-41
ENSMUSG00000001435.16	Col18a1	1535.68	2.06696	0.332877	6.20938	5.31945e-10	4.87275e-09	1457.14	2.17656	0.308822	7.04795	1.81573e-12	1.4297e-11
ENSMUSG00000001436.16	Slc19a1	1045.81	0.253302	0.0847827	2.98766	0.00281123	0.00948036	849.059	0.347016	0.102031	3.40109	0.00067117	0.00208983
ENSMUSG00000001440.6	Kpnb1	8266.8	0.316006	0.0655849	4.81828	1.44803e-06	8.8824e-06	8906.38	0.533505	0.0572703	9.31556	1.21309e-20	1.65976e-19
ENSMUSG00000001441.14	Npepps	6749.58	-0.0537455	0.0758408	-0.708662	0.478534	0.629526	7345.88	0.0136731	0.0654351	0.208957	0.834482	0.893191
ENSMUSG00000001444.3	Tbx21	14.6174	-0.349527	0.434034	-0.8053	0.420647	0.576701	11.5894	-0.202139	0.444849	-0.454399	0.649542	0.758171
ENSMUSG00000001445.11	Mrpl10	1401.88	-0.0673751	0.0674238	-0.999277	0.317661	0.474385	1578.54	0.180601	0.0746009	2.4209	0.0154823	0.0362449
ENSMUSG00000001467.6	Cyp51	2427.78	0.176168	0.0680208	2.58991	0.00960012	0.0277308	2247.1	-0.252386	0.0632994	-3.98717	6.68664e-05	0.000242713
ENSMUSG00000001472.18	Tcf25	12676.9	-0.311999	0.0809683	-3.85335	0.000116514	0.000534083	13912.4	-0.212221	0.06035	-3.51651	0.00043726	0.00140039
ENSMUSG00000001473.8	Tubb6	1860.88	6.60584	0.422017	15.653	3.16835e-55	2.51633e-53	486.429	5.67079	0.19255	29.4509	1.22422e-190	6.69588e-188
ENSMUSG00000001482.16	Def8	1808.48	-0.3417	0.080449	-4.24741	2.16258e-05	0.000112451	1939.47	-0.0259733	0.0764111	-0.339916	0.73392	0.822497
ENSMUSG00000001493.10	Meox1	44.9854	2.79018	0.312184	8.93763	3.9761e-19	7.80563e-18	19.7135	1.44824	0.388026	3.73233	0.000189714	0.000642066
ENSMUSG00000001504.11	Irx2	131.806	-1.65247	0.169702	-9.73746	2.08712e-22	4.94163e-21	115.927	-2.43124	0.276568	-8.79073	1.48588e-18	1.78187e-17
ENSMUSG00000001506.11	Col1a1	11.2138	-2.34135	0.607973	-3.85107	0.000117601	0.000538738	23.4786	0.645178	0.362816	1.77825	0.075363	0.142641
ENSMUSG00000001507.17	Itga3	1102.57	1.30951	0.0952509	13.748	5.233e-43	2.99871e-41	758.989	0.24996	0.104115	2.4008	0.0163593	0.0380833
ENSMUSG00000001510.9	Dlx3	36.1005	1.58756	0.363133	4.37184	1.23203e-05	6.67475e-05	62.9952	2.18695	0.2388	9.15805	5.28433e-20	6.93394e-19
ENSMUSG00000001517.15	Foxm1	39.0916	0.709288	0.448201	1.58252	0.11353	0.216931	30.8985	1.11461	0.317579	3.5097	0.000448619	0.00143554
ENSMUSG00000001518.13	Itfg2	3394.7	0.285794	0.08574	3.33326	0.00085835	0.0033014	3138.88	-0.0541202	0.0536429	-1.0089	0.313023	0.449885
ENSMUSG00000001520.13	Nrip2	139.748	-1.21665	0.159742	-7.61633	2.60999e-14	3.58913e-13	160.522	-1.08751	0.164908	-6.59464	4.2629e-11	3.02326e-10
ENSMUSG00000001521.13	Tulp3	937.306	1.2843	0.0850591	15.099	1.64494e-51	1.21281e-49	1614.19	1.95465	0.0666147	29.3426	2.96656e-189	1.58393e-186
ENSMUSG00000001524.15	Gtf2h4	487.78	0.0296315	0.0970253	0.3054	0.760061	0.851936	480.165	0.155526	0.126264	1.23175	0.218041	0.340475
ENSMUSG00000001525.11	Tubb5	18872.7	-0.0392099	0.0578582	-0.677689	0.497969	0.646007	33014.1	1.01506	0.0616638	16.4612	6.97061e-61	5.09172e-59
ENSMUSG00000001542.8	Ell2	829.784	1.80489	0.153213	11.7803	4.93281e-32	1.92507e-30	445.508	0.606661	0.106377	5.70294	1.17755e-08	6.71583e-08
ENSMUSG00000001552.15	Jup	1561.87	-0.232779	0.107897	-2.15742	0.0309732	0.0755227	1620.01	-0.068769	0.114314	-0.601582	0.547452	0.673651
ENSMUSG00000001555.11	Fkbp10	231.449	0.344062	0.125794	2.73512	0.00623567	0.0191616	602.831	2.00633	0.119956	16.7255	8.5467e-63	6.67804e-61
ENSMUSG00000001558.6	Klhl10	7.76855	-0.566135	0.728922	-0.776673	0.437351	0.592249	5.8731	-0.245421	0.643681	-0.381277	0.702998	0.798901
ENSMUSG00000001569.11	Nom1	1314.92	0.402209	0.0707496	5.68496	1.30843e-08	1.04368e-07	1170.37	0.32484	0.0852461	3.81061	0.000138623	0.000478767
ENSMUSG00000001576.16	Ergic1	3679.49	0.303866	0.0670437	4.53236	5.83271e-06	3.31301e-05	4483.41	0.714949	0.0562233	12.7162	4.8052e-37	1.52199e-35
ENSMUSG00000001583.14	Tnk1	1.40196	-2.12954	1.67807	-1.26904	0.204426	0.341868	1.89493	-0.366218	1.17128	-0.312665	0.754535	0.83665
ENSMUSG00000001588.13	Acap1	1.66377	2.63058	1.45487	1.80812	0.0705877	0.148684	2.54465	0.475824	1.07044	0.444512	0.656672	0.763552
ENSMUSG00000001604.15	Tcea3	162.244	-0.133179	0.679492	-0.195999	0.844611	0.908981	223.968	-1.36676	0.587926	-2.32472	0.0200869	0.0455046
ENSMUSG00000001622.16	Csn3	3.55874	0.507309	0.91148	0.556577	0.577816	0.715543	7.74592	1.80647	0.682382	2.6473	0.00811371	0.0204254
ENSMUSG00000001627.13	Ifrd1	4201.67	1.5258	0.0866783	17.6031	2.3328e-69	2.46743e-67	2057.34	0.0852601	0.0660095	1.29163	0.196484	0.313874
ENSMUSG00000001630.14	Stk38l	1118.04	-0.0756784	0.0877142	-0.862784	0.388256	0.545308	1143.97	-0.063289	0.0699617	-0.904624	0.365665	0.50555
ENSMUSG00000001632.17	Brpf1	1958.57	0.226326	0.0806349	2.80681	0.00500354	0.0158023	1765.5	0.0159005	0.0590453	0.269293	0.787704	0.859278
ENSMUSG00000001642.19	Akr1b3	1103.55	-0.042785	0.0874931	-0.489011	0.624834	0.752334	1446.58	0.490349	0.0626988	7.8207	5.25317e-15	4.94553e-14
ENSMUSG00000001663.11	Gstt1	343.569	-1.35451	0.159833	-8.47456	2.35978e-17	4.1119e-16	679.178	-0.227097	0.115817	-1.96083	0.0498989	0.100375
ENSMUSG00000001665.12	Gstt3	35.7397	-4.19474	0.45742	-9.17043	4.71153e-20	9.73932e-19	113.704	0.560647	0.17037	3.29077	0.000999151	0.00302048
ENSMUSG00000001666.9	Ddt	215.19	0.0468723	0.23095	0.202955	0.83917	0.905411	269.521	0.282125	0.117943	2.39205	0.0167546	0.0389026
ENSMUSG00000001670.14	Tat	#N/A	#N/A	#N/A	#N/A	#N/A	#N/A	2.41726	-2.64698	1.42276	-1.86045	0.0628213	0.122253
ENSMUSG00000001672.15	Marveld3	749.73	1.08052	0.105051	10.2857	8.17871e-25	2.24394e-23	1013.28	1.57716	0.100641	15.6712	2.37864e-55	1.5284e-53
ENSMUSG00000001674.12	Ddx18	1566.48	0.479162	0.0829252	5.77825	7.54834e-09	6.1748e-08	1440.36	0.364199	0.0665986	5.46857	4.53679e-08	2.43391e-07
ENSMUSG00000001687.16	Ubl3	6437.42	-0.0878563	0.0489928	-1.79325	0.0729331	0.152672	6854.4	-0.195743	0.0477392	-4.10026	4.12693e-05	0.000154295
ENSMUSG00000001700.11	Gramd3	139.596	0.429393	0.180949	2.373	0.0176442	0.0468587	159.237	0.863946	0.180489	4.78671	1.6954e-06	7.62063e-06
ENSMUSG00000001707.9	Eef1e1	1363.24	0.286926	0.0727894	3.94186	8.08509e-05	0.000380978	1296.13	0.0763575	0.0741214	1.03017	0.302931	0.439066
ENSMUSG00000001729.15	Akt1	4941.02	0.32175	0.0616882	5.21575	1.83073e-07	1.26222e-06	5683.82	0.407662	0.055261	7.37703	1.61863e-13	1.38067e-12
ENSMUSG00000001739.15	Cldn15	19.8065	1.48846	0.464769	3.20258	0.00136203	0.00497974	8.3047	-0.36989	0.548101	-0.674857	0.499767	0.631324
ENSMUSG00000001741.13	Il16	6.39426	-1.44127	0.732225	-1.96834	0.0490286	0.110611	21.2094	1.71939	0.628383	2.73621	0.00621515	0.0160997
ENSMUSG00000001750.17	Tcirg1	390.549	2.84309	0.191499	14.8465	7.32808e-50	5.07975e-48	289.441	1.80726	0.120282	15.0252	5.02065e-51	2.77995e-49
ENSMUSG00000001751.10	Naglu	570.657	-0.132479	0.120011	-1.10389	0.269641	0.420512	673.224	0.563356	0.0977077	5.76573	8.13039e-09	4.71122e-08
ENSMUSG00000001755.13	Coasy	740.588	-0.117631	0.0977426	-1.20347	0.228793	0.372223	930.487	0.558651	0.0801638	6.96887	3.19488e-12	2.45781e-11
ENSMUSG00000001761.8	Smo	498.667	-1.21818	0.0889197	-13.6998	1.01812e-42	5.73265e-41	1047.06	0.834817	0.0684879	12.1892	3.54675e-34	9.86796e-33
ENSMUSG00000001763.15	Tspan33	292.128	-0.335532	0.135933	-2.46836	0.0135735	0.0374863	328.26	-0.280254	0.118264	-2.36974	0.0178007	0.0409795
ENSMUSG00000001767.6	Crnkl1	1523.07	-0.021891	0.0734259	-0.298137	0.765598	0.856049	1506.26	0.00395078	0.0676439	0.0584056	0.953426	0.970186
ENSMUSG00000001768.17	Rin2	577.615	-1.2788	0.163736	-7.81015	5.71211e-15	8.29869e-14	742.539	-0.362335	0.109031	-3.32322	0.000889846	0.00271309
ENSMUSG00000001773.15	Folh1	504.428	-1.92703	0.157421	-12.2413	1.87126e-34	7.94672e-33	370.395	-1.00317	0.124518	-8.05647	7.85299e-16	7.8303e-15
ENSMUSG00000001774.9	Chordc1	1377.99	-0.0634876	0.161064	-0.394178	0.69345	0.802548	1411.51	-0.0329966	0.0987964	-0.333986	0.73839	0.825634
ENSMUSG00000001783.4	Rtcb	4691.9	0.149696	0.0663713	2.25543	0.0241064	0.0610685	4498.25	0.191649	0.0462608	4.14279	3.4311e-05	0.000129849
ENSMUSG00000001785.14	Pwp1	1107.24	0.677605	0.0769516	8.80559	1.30166e-18	2.4738e-17	1005.17	0.486948	0.0809185	6.01776	1.76851e-09	1.08863e-08
ENSMUSG00000001786.15	Fbxo7	620.614	-0.151994	0.0985212	-1.54276	0.12289	0.2304	715.829	0.140311	0.07403	1.89532	0.0580497	0.114431
ENSMUSG00000001794.14	Capns1	4101.29	0.0755354	0.0746638	1.01167	0.311694	0.468392	5287.55	0.504684	0.0882783	5.71697	1.08442e-08	6.20572e-08
ENSMUSG00000001802.17	Lrp3	1456.61	-0.312262	0.0848438	-3.68044	0.000232833	0.00100826	1324.61	-0.602721	0.0802336	-7.51208	5.81947e-14	5.09573e-13
ENSMUSG00000001827.13	Folr1	166.235	-1.02715	0.232337	-4.42095	9.82662e-06	5.40002e-05	192.564	-1.04085	0.380719	-2.7339	0.00625894	0.0162
ENSMUSG00000001829.18	Clpb	2421.5	-0.109684	0.0681959	-1.60837	0.107755	0.208304	2305.25	-0.0766336	0.0742564	-1.03201	0.302065	0.43825
ENSMUSG00000001833.18	Septin7	7246.96	-0.0041213	0.0825216	-0.0499421	0.960169	0.977504	8301.17	0.121736	0.0706377	1.72338	0.0848196	0.157666
ENSMUSG00000001844.11	Zdhhc4	569.666	-0.0104511	0.0890807	-0.117322	0.906605	0.946757	667.861	0.157279	0.0997312	1.57703	0.11479	0.202798
ENSMUSG00000001847.15	Rac1	5060.43	0.0727336	0.0692819	1.04982	0.293801	0.448065	5128.84	0.0964146	0.0616142	1.56481	0.117627	0.207257
ENSMUSG00000001855.16	Nup214	2342.99	0.168028	0.0923976	1.81854	0.0689823	0.14609	2153.7	0.0367889	0.0727092	0.505974	0.612875	0.729007
ENSMUSG00000001864.14	Aif1l	453.406	0.222571	0.118989	1.87052	0.0614112	0.132853	1056.17	1.73963	0.104968	16.573	1.09213e-61	8.30201e-60
ENSMUSG00000001870.17	Ltbp1	291.413	0.929711	0.185162	5.02108	5.1383e-07	3.35561e-06	333.988	1.05182	0.192393	5.46703	4.57632e-08	2.45336e-07
ENSMUSG00000001891.17	Ugp2	1143.41	-0.362684	0.0956975	-3.7899	0.00015071	0.000676042	1681.48	0.119662	0.0643445	1.85971	0.0629262	0.122419
ENSMUSG00000001901.16	Kcnh6	878.309	-0.0734458	0.0926823	-0.792447	0.4281	0.583334	815.947	-0.476997	0.073442	-6.49488	8.30978e-11	5.73375e-10
ENSMUSG00000001909.17	Trmt1	943.668	0.282758	0.0979419	2.887	0.00388936	0.0126488	943.842	0.11026	0.0768736	1.4343	0.151485	0.254939
ENSMUSG00000001910.6	Nacc1	4209.07	0.0998161	0.0593945	1.68056	0.0928479	0.184903	4605.28	0.305432	0.0498896	6.12217	9.23115e-10	5.8378e-09
ENSMUSG00000001911.17	Nfix	1973.28	-1.06114	0.0801605	-13.2377	5.31584e-40	2.71e-38	3406.01	0.3514	0.086161	4.07841	4.53443e-05	0.000168547
ENSMUSG00000001918.18	Slc1a5	278.941	0.660926	0.124206	5.32121	1.0308e-07	7.37192e-07	231.025	0.200853	0.159752	1.25728	0.208651	0.329113
ENSMUSG00000001924.16	Uba1	15379.1	0.300232	0.0689461	4.35459	1.33313e-05	7.18463e-05	15048.9	0.17203	0.0585168	2.93983	0.00328389	0.00898611
ENSMUSG00000001930.18	Vwf	215.173	0.276492	0.201927	1.36926	0.170917	0.297936	557.917	2.36338	0.119254	19.818	2.08155e-87	3.07097e-85
ENSMUSG00000001942.9	Siae	210.54	-2.1637	0.172003	-12.5795	2.73795e-36	1.24196e-34	302.615	-0.327522	0.109751	-2.98423	0.00284292	0.00787553
ENSMUSG00000001943.9	Vsig2	5.69635	1.46298	0.983843	1.487	0.137014	0.251261	5.81582	-0.372389	0.644822	-0.577507	0.563597	0.687019
ENSMUSG00000001946.15	Esam	404.752	0.21925	0.142139	1.54251	0.12295	0.230455	395.577	-0.269921	0.123641	-2.1831	0.0290281	0.0629489
ENSMUSG00000001948.11	Spa17	150.692	0.20774	0.19636	1.05795	0.290078	0.444097	128.692	-0.190963	0.200932	-0.950383	0.341918	0.480781
ENSMUSG00000001962.9	Fam50a	1028.31	0.108142	0.0742363	1.45673	0.145191	0.262824	1133.78	0.448841	0.076554	5.86307	4.54391e-09	2.69569e-08
ENSMUSG00000001964.15	Emd	864.539	0.138791	0.0920863	1.50718	0.131764	0.243706	1063.43	0.550778	0.0731536	7.52906	5.1106e-14	4.49432e-13
ENSMUSG00000001983.8	Taco1	393.389	0.0939341	0.0943916	0.995153	0.319662	0.476054	420.483	0.253458	0.108643	2.33295	0.019651	0.0446026
ENSMUSG00000001985.10	Grik3	409.504	-0.531847	0.16924	-3.14256	0.00167477	0.00598871	332.929	-0.796394	0.0980807	-8.11978	4.67024e-16	4.75182e-15
ENSMUSG00000001986.17	Gria3	688.27	-1.27708	0.182425	-7.00058	2.54909e-12	2.98339e-11	655.735	-1.35873	0.0864322	-15.7202	1.09944e-55	7.08478e-54
ENSMUSG00000001988.10	Npas1	1.61655	-0.521059	1.4144	-0.368397	0.712577	0.816999	#N/A	#N/A	#N/A	#N/A	#N/A	#N/A
ENSMUSG00000001995.10	Sipa1l2	3348.63	0.108367	0.0675738	1.60368	0.108785	0.209704	2914.83	-0.419188	0.0658708	-6.36379	1.96836e-10	1.31606e-09
ENSMUSG00000001998.16	Ap4e1	531.065	0.0384432	0.122607	0.313549	0.753864	0.847381	521.112	-0.100417	0.138346	-0.725839	0.467937	0.603256
ENSMUSG00000001999.16	Blvra	410.631	-0.513928	0.102871	-4.99586	5.85742e-07	3.7935e-06	565.972	0.0981245	0.0924287	1.06162	0.288407	0.423156
ENSMUSG00000002006.13	Pdzd4	1857.15	-0.269269	0.094002	-2.8645	0.00417663	0.0134804	1889.25	-0.381828	0.0848132	-4.50198	6.73228e-06	2.79427e-05
ENSMUSG00000002007.6	Srpk3	20.1943	-0.776765	0.356258	-2.18034	0.0292321	0.0719909	36.6179	0.819209	0.299823	2.73231	0.00628916	0.0162669
ENSMUSG00000002010.18	Idh3g	2534.59	-0.0552672	0.0918785	-0.601525	0.547491	0.689357	2841.34	0.203443	0.0656475	3.09901	0.00194166	0.00556372
ENSMUSG00000002012.14	Pnck	434.992	-0.853902	0.100664	-8.48269	2.20038e-17	3.83711e-16	511.758	-1.18994	0.11422	-10.4181	2.05108e-25	3.69145e-24
ENSMUSG00000002014.13	Ssr4	888.538	0.420495	0.0880433	4.776	1.78821e-06	1.08602e-05	1425.84	1.12752	0.0681439	16.5462	1.70644e-61	1.27983e-59
ENSMUSG00000002015.6	Bcap31	2215.4	-0.0419248	0.0756349	-0.554305	0.57937	0.71681	2477.46	0.117761	0.0642441	1.83303	0.0667988	0.128802
ENSMUSG00000002017.11	Fam98a	1453.03	0.036567	0.0750663	0.48713	0.626166	0.753377	1536.01	0.357754	0.0677493	5.28056	1.28788e-07	6.60431e-07
ENSMUSG00000002020.16	Ltbp2	110.697	3.92462	0.893373	4.39303	1.1178e-05	6.08791e-05	100.244	3.42245	1.36776	2.50223	NA	NA
ENSMUSG00000002028.14	Kmt2a	10877.3	0.55696	0.16866	3.30226	0.000959082	0.00363998	10450	0.265631	0.115526	2.29932	0.021487	0.0482578
ENSMUSG00000002031.14	Ift46	1267.68	-0.146871	0.101977	-1.44023	0.149801	0.269321	1356.71	0.0185808	0.0612625	0.303298	0.761663	0.841903
ENSMUSG00000002032.18	Tmem25	649.669	-0.955872	0.134537	-7.10491	1.20397e-12	1.45188e-11	701.853	-1.09176	0.109803	-9.94283	2.71024e-23	4.31656e-22
ENSMUSG00000002043.18	Trappc6a	317.757	-0.694307	0.131472	-5.28103	1.28456e-07	9.02703e-07	422.353	-0.472177	0.115773	-4.07846	4.53359e-05	0.000168544
ENSMUSG00000002052.7	Supt6	6095.25	0.129454	0.0566796	2.28396	0.0223739	0.0573212	5416.06	-0.0107574	0.0664591	-0.161865	0.871412	0.917438
ENSMUSG00000002055.10	Spag5	213.483	-0.0933347	0.178283	-0.52352	0.600612	0.733905	242.502	-0.669873	0.152255	-4.39968	1.0841e-05	4.38586e-05
ENSMUSG00000002058.14	Unc119	83734.1	0.169203	0.126489	1.33769	0.180999	0.311481	74682.2	-0.477638	0.0717202	-6.65975	2.74295e-11	1.97086e-10
ENSMUSG00000002059.19	Rab34	218.837	0.16084	0.139601	1.15214	0.249262	0.396546	392.67	1.0368	0.099864	10.3821	2.9912e-25	5.30678e-24
ENSMUSG00000002064.11	Sdf2	1639	-0.0612356	0.0899561	-0.680728	0.496044	0.644452	1822.85	-0.0938346	0.0648609	-1.4467	0.14798	0.250128
ENSMUSG00000002068.17	Ccne1	99.9129	-0.681761	0.168724	-4.04067	5.32979e-05	0.000260112	121.968	-0.428022	0.156265	-2.73907	0.00616128	0.0159749
ENSMUSG00000002076.13	Hsf2bp	27.3286	-0.106087	0.328062	-0.323373	0.746413	0.841688	19.2046	-1.18872	0.391964	-3.03273	0.00242356	0.00681826
ENSMUSG00000002083.14	Bbc3	95.6656	-0.142969	0.182274	-0.784367	0.432825	0.587914	133.117	0.682699	0.156036	4.37528	1.21278e-05	4.87483e-05
ENSMUSG00000002100.16	Mybpc3	2.23377	-1.31786	1.23091	-1.07064	0.284331	0.43775	4.96757	-2.56179	0.856675	-2.99039	0.00278624	0.0077386
ENSMUSG00000002102.16	Psmc3	5370.44	0.0675232	0.0617454	1.09358	0.274141	0.425859	5830.55	0.184252	0.054974	3.35161	0.000803425	0.00247144
ENSMUSG00000002103.17	Acp2	2191.04	-0.502704	0.089999	-5.58566	2.32818e-08	1.80042e-07	2223.6	-0.0121733	0.0589329	-0.206562	0.836352	0.894425
ENSMUSG00000002104.12	Rapsn	14.1677	-1.22846	0.474513	-2.58889	0.00962856	0.0278006	18.8762	0.243684	0.450952	0.540376	0.588938	0.708857
ENSMUSG00000002105.16	Slc39a13	1144.35	0.0054607	0.0816048	0.0669164	0.946648	0.969835	1195.8	0.146128	0.0816205	1.79033	0.073401	0.139567
ENSMUSG00000002107.19	Celf2	6762.03	-0.314975	0.0893776	-3.52409	0.000424942	0.00175234	6374.76	-0.290589	0.0556627	-5.22054	1.78402e-07	9.01459e-07
ENSMUSG00000002108.11	Nr1h3	105.608	-0.190603	0.217504	-0.876323	0.380855	0.538118	101.253	0.606652	0.167405	3.62387	0.00029023	0.000955995
ENSMUSG00000002109.15	Ddb2	228.477	-0.140692	0.125379	-1.12213	0.261807	0.410991	276.406	-0.0686519	0.117255	-0.585492	0.558217	0.682441
ENSMUSG00000002111.9	Spi1	23.3182	1.00191	0.394247	2.54132	0.0110436	0.0314153	109.268	3.10963	0.29102	10.6853	1.19286e-26	2.30802e-25
ENSMUSG00000002129.12	Sf3a1	4101	0.177859	0.0807372	2.20294	0.0275988	0.0684302	3894.42	0.069076	0.0555012	1.24459	0.213284	0.334585
ENSMUSG00000002147.19	Stat6	300.454	-0.146811	0.125549	-1.16935	0.242262	0.388302	356.51	0.499489	0.129062	3.87013	0.000108776	0.000381798
ENSMUSG00000002190.14	Clgn	110.352	-1.3144	0.189773	-6.92617	4.32376e-12	4.95536e-11	113.951	-1.12097	0.176431	-6.3536	2.10328e-10	1.40334e-09
ENSMUSG00000002204.10	Napsa	1.7289	1.54185	1.53435	1.00489	0.314952	0.471918	18.0497	4.42975	0.74354	5.95765	2.55895e-09	1.55979e-08
ENSMUSG00000002205.17	Vrk3	1680.99	0.274086	0.0892773	3.07005	0.00214022	0.00744489	1844.16	0.439723	0.0677004	6.49514	8.29587e-11	5.72591e-10
ENSMUSG00000002210.12	Smg9	1258.79	-0.0223586	0.10943	-0.204318	0.838105	0.904693	1213.39	-0.0110575	0.0830502	-0.133142	0.894081	0.93194
ENSMUSG00000002221.12	Paxip1	1186.32	-0.0321734	0.0871259	-0.369275	0.711923	0.816455	1108.39	-0.180827	0.0654872	-2.76126	0.00575794	0.015021
ENSMUSG00000002222.15	Rmnd5a	6259.99	-0.423339	0.0789655	-5.36106	8.2736e-08	5.97743e-07	6029.49	-0.426622	0.0699352	-6.10025	1.05903e-09	6.6635e-09
ENSMUSG00000002227.16	Mov10	82.0093	0.134115	0.231879	0.578384	0.563005	0.702574	135.407	1.26107	0.170629	7.39068	1.46078e-13	1.24887e-12
ENSMUSG00000002228.8	Ppm1j	934.924	0.132845	0.0884658	1.50165	0.133187	0.245695	951.936	-0.213892	0.0834522	-2.56305	0.0103757	0.0254456
ENSMUSG00000002233.14	Rhoc	1114.23	1.48342	0.100567	14.7505	3.05284e-49	2.06272e-47	1204.13	1.62501	0.086746	18.733	2.66682e-78	3.26795e-76
ENSMUSG00000002249.22	Tead3	492.071	1.19462	0.135339	8.82683	1.07688e-18	2.06046e-17	921.441	1.90318	0.0958674	19.8522	1.05495e-87	1.58774e-85
ENSMUSG00000002250.17	Ppard	2812.78	0.651586	0.0713213	9.13592	6.4853e-20	1.33208e-18	3021.48	0.980716	0.0731435	13.4081	5.42008e-41	2.02914e-39
ENSMUSG00000002257.9	Def6	29.0724	-0.334213	0.327303	-1.02111	0.307201	0.463493	35.57	0.368024	0.313439	1.17415	0.240335	0.36768
ENSMUSG00000002265.18	Peg3	3273	-0.433162	0.184577	-2.34678	0.0189363	0.0497532	3555.01	-0.871554	0.0817238	-10.6646	1.48991e-26	2.87285e-25
ENSMUSG00000002266.18	Zim1	83.2076	-0.413912	0.289692	-1.4288	0.153062	0.273769	92.2872	-0.982368	0.203773	-4.82089	1.4292e-06	6.49308e-06
ENSMUSG00000002274.14	Metrn	456.395	-2.33025	0.116754	-19.9586	1.2619e-88	1.83097e-86	2066.86	1.3423	0.107347	12.5044	7.06347e-36	2.10077e-34
ENSMUSG00000002279.20	Lmf1	229.945	-0.466027	0.130943	-3.559	0.000372271	0.00154829	331.759	0.317849	0.109545	2.90153	0.00371343	0.0100596
ENSMUSG00000002280.12	Ciao3	859.178	0.12293	0.072864	1.68712	0.0915808	0.182841	840.347	0.0903583	0.0749412	1.20572	0.227924	0.352697
ENSMUSG00000002289.17	Angptl4	100.474	2.28655	0.240889	9.49213	2.26357e-21	5.06284e-20	51.4189	1.96666	0.266564	7.37783	1.6089e-13	1.37342e-12
ENSMUSG00000002297.17	Dbf4	57.7972	0.322949	0.216883	1.48905	0.136475	0.25043	57.712	0.835923	0.214432	3.89831	9.68663e-05	0.000342568
ENSMUSG00000002307.17	Daxx	1718.29	0.687481	0.0802649	8.56515	1.07939e-17	1.92378e-16	2052.55	1.01385	0.121178	8.36663	5.92877e-17	6.37968e-16
ENSMUSG00000002308.17	Cd320	570.859	0.415782	0.0910913	4.56445	5.00799e-06	2.86614e-05	739.921	0.702677	0.101269	6.93869	3.95766e-12	3.02387e-11
ENSMUSG00000002319.17	Ipo4	867.875	0.596797	0.0898193	6.64442	3.04418e-11	3.15644e-10	1121.06	1.19014	0.0892404	13.3363	1.42343e-40	5.2243e-39
ENSMUSG00000002320.16	Tm9sf1	666.336	0.153141	0.0817775	1.87265	0.0611167	0.132355	769.087	0.489838	0.0807806	6.06381	1.32934e-09	8.27146e-09
ENSMUSG00000002324.9	Rec8	197.944	-1.44717	0.221633	-6.52957	6.59577e-11	6.63239e-10	307.696	-0.908211	0.295929	-3.06902	0.00214765	0.00610639
ENSMUSG00000002325.16	Irf9	2153.87	3.3324	0.170305	19.5672	2.94227e-85	4.03627e-83	3626.51	4.13951	0.11277	36.7076	5.528e-295	8.85467e-292
ENSMUSG00000002326.7	Gmpr2	431.168	-0.147542	0.104181	-1.41621	0.156715	0.278668	543.911	0.189193	0.0859815	2.20039	0.0277794	0.0605927
ENSMUSG00000002329.8	Mdp1	956.607	0.0527422	0.0871411	0.60525	0.545013	0.687186	955.033	0.0944023	0.0695169	1.35798	0.174471	0.285856
ENSMUSG00000002332.17	Dhrs1	1670.78	1.52958	0.122688	12.4673	1.12599e-35	4.97787e-34	1771.05	1.34482	0.113212	11.8788	1.52565e-32	3.95523e-31
ENSMUSG00000002341.9	Ncan	290.404	-0.749292	0.112213	-6.67738	2.43246e-11	2.55138e-10	369.169	0.0520501	0.0976906	0.532806	0.594168	0.713059
ENSMUSG00000002342.18	Tmem161a	557.948	-0.179382	0.0915325	-1.95976	0.0500242	0.112431	648.573	0.362769	0.0854718	4.24431	2.19264e-05	8.52315e-05
ENSMUSG00000002343.12	Armc6	606.008	0.175934	0.0934736	1.88218	0.0598118	0.130143	637.404	0.208818	0.0956577	2.18297	0.029038	0.0629644
ENSMUSG00000002345.19	Borcs8	426.724	0.0222828	0.113281	0.196705	0.844059	0.90861	552.578	0.193676	0.085086	2.27624	0.0228316	0.0509248
ENSMUSG00000002346.17	Slc25a42	435.42	-0.180406	0.122667	-1.4707	0.141372	0.257376	482.365	-0.310137	0.0995631	-3.11498	0.00183959	0.00529968
ENSMUSG00000002365.11	Snx9	796.982	0.564344	0.100157	5.63458	1.75485e-08	1.37729e-07	764.284	0.545544	0.0812426	6.715	1.88072e-11	1.36755e-10
ENSMUSG00000002372.10	Ranbp3	3967.29	0.3141	0.0820227	3.82943	0.000128439	0.00058378	3676.28	0.0615843	0.0507608	1.21322	0.225044	0.349126
ENSMUSG00000002379.8	Ndufa11	1513.57	0.0446095	0.0862686	0.5171	0.605086	0.737501	1805.3	-0.0139241	0.0738442	-0.188561	0.850437	0.903584
ENSMUSG00000002384.3	Bmp8b	1.7114	-0.196822	1.4374	-0.13693	0.891086	0.938284	2.45037	1.81726	1.26276	1.43912	0.150118	0.253069
ENSMUSG00000002393.15	Nr2f6	731.876	0.237863	0.114433	2.07863	0.0376517	0.0889052	947.693	0.398161	0.0862495	4.61639	3.90482e-06	1.67397e-05
ENSMUSG00000002395.15	Use1	2930.34	-0.0945743	0.11423	-0.827931	0.407709	0.564745	3093.88	-0.219958	0.0814994	-2.69889	0.00695706	0.0178157
ENSMUSG00000002396.9	Ocel1	334.705	-0.130517	0.117037	-1.11518	0.264772	0.414576	342.341	-0.185573	0.106893	-1.73606	0.082553	0.154027
ENSMUSG00000002409.19	Dyrk1b	1682.04	-0.0116612	0.156701	-0.0744167	0.940679	0.966205	1640.38	-0.123692	0.0725078	-1.70591	0.0880249	0.162412
ENSMUSG00000002413.16	Braf	2909.74	-0.297446	0.138255	-2.15143	0.0314423	0.0764772	2806.8	-0.302586	0.0794418	-3.80891	0.000139583	0.000481634
ENSMUSG00000002416.14	Ndufb2	883.441	-0.354524	0.0798677	-4.43889	9.04247e-06	4.99089e-05	835.463	-0.566353	0.0746607	-7.5857	3.30703e-14	2.94754e-13
ENSMUSG00000002428.13	Hltf	1651.47	-0.215603	0.105075	-2.0519	0.0401798	0.0939148	1865.26	0.100207	0.111333	0.900064	0.368086	0.508107
ENSMUSG00000002455.15	Prpf6	2685.72	0.151161	0.0713191	2.11951	0.0340478	0.0816994	2705.01	0.205773	0.0562477	3.65833	0.000253862	0.000843011
ENSMUSG00000002458.14	Rgs19	109.268	0.0550024	0.168934	0.325585	0.744739	0.840579	170.031	0.901959	0.13692	6.58751	4.47264e-11	3.166e-10
ENSMUSG00000002459.18	Rgs20	2438.18	0.438868	0.112994	3.88401	0.000102748	0.000476091	2593.74	0.238867	0.0951545	2.5103	0.0120628	0.02909
ENSMUSG00000002475.17	Abhd3	728.515	0.25582	0.127907	2.00005	0.0454945	0.103943	673.385	-0.179539	0.0788237	-2.27773	0.0227425	0.0507565
ENSMUSG00000002477.6	Snrpd1	1458.12	0.178657	0.0784209	2.27818	0.0227157	0.0580654	1450.97	0.0807732	0.080682	1.00113	0.316763	0.45398
ENSMUSG00000002486.16	Tchp	815.968	0.134885	0.106876	1.26207	0.206925	0.345002	816.925	0.109118	0.090921	1.20014	0.230085	0.355225
ENSMUSG00000002489.17	Tiam1	1239.86	-0.0598627	0.108857	-0.549918	0.582375	0.719388	1110.84	-0.158116	0.0665354	-2.37641	0.0174818	0.0403531
ENSMUSG00000002496.11	Tsc2	3883.6	0.0742766	0.0819219	0.906676	0.364578	0.52193	4102.9	0.152026	0.0577219	2.63377	0.00844428	0.0211437
ENSMUSG00000002500.16	Rpl3l	5.47967	1.55679	0.694556	2.24143	0.0249986	0.0629483	3.15693	-0.0531454	0.944368	-0.0562762	0.955122	0.971225
ENSMUSG00000002504.16	Slc9a3r2	609.914	-0.581235	0.109469	-5.30958	1.09879e-07	7.82606e-07	661.253	-0.427628	0.0976534	-4.37904	1.19202e-05	4.79394e-05
ENSMUSG00000002524.18	Puf60	6527.53	0.0892458	0.0803227	1.11109	0.266529	0.41678	6628.33	0.125049	0.0614571	2.03473	0.0418781	0.086427
ENSMUSG00000002546.18	Golga2	4025.84	-0.0575975	0.066665	-0.863984	0.387597	0.544641	4348.53	0.209747	0.0508889	4.12168	3.76126e-05	0.000141402
ENSMUSG00000002550.17	Uck1	1807.26	0.235197	0.084188	2.79371	0.00521065	0.0163924	1794.89	0.267736	0.0657967	4.06915	4.71855e-05	0.000175072
ENSMUSG00000002565.17	Scin	9.91614	0.700901	0.627674	1.11666	0.264138	0.413902	4.87154	-2.93967	0.925474	-3.17639	0.00149118	0.00437577
ENSMUSG00000002578.19	Ikzf4	610.986	0.904381	0.143155	6.31747	2.65875e-10	2.51697e-09	626.669	0.95302	0.123847	7.69516	1.41319e-14	1.29034e-13
ENSMUSG00000002580.8	Mien1	1734.24	-0.259675	0.0755179	-3.43859	0.00058475	0.00233312	2071.07	0.161475	0.0735679	2.19492	0.0281697	0.0613425
ENSMUSG00000002588.14	Pon1	77.6849	-0.887466	0.77734	-1.14167	0.253591	0.401429	21.2247	-0.567676	0.407024	-1.3947	0.163106	0.270625
ENSMUSG00000002602.17	Axl	2351.15	2.79463	0.0902521	30.9647	1.61091e-210	7.59644e-208	2463.96	2.73841	0.0774176	35.3719	4.627e-274	5.46108e-271
ENSMUSG00000002603.16	Tgfb1	206.278	2.90414	0.195072	14.8875	3.97117e-50	2.7743e-48	163.156	2.31782	0.209649	11.0557	2.05688e-28	4.38457e-27
ENSMUSG00000002608.9	Ccdc97	3441.39	0.17861	0.111034	1.60861	0.107702	0.20822	3370.52	0.0755633	0.0565227	1.33686	0.181267	0.294623
ENSMUSG00000002617.15	Zfp40	299.424	-0.437571	0.1789	-2.4459	0.0144492	0.0395521	356.214	-0.127474	0.0964036	-1.32229	0.186071	0.300948
ENSMUSG00000002625.11	Akap8l	1376.6	0.387048	0.119937	3.22708	0.00125059	0.00462082	1617.51	-0.00448019	0.10412	-0.0430291	0.965678	0.977621
ENSMUSG00000002633.5	Shh	170.664	-0.558938	0.164702	-3.39362	0.000689746	0.00270767	151.529	-0.83626	0.145499	-5.74751	9.05657e-09	5.22763e-08
ENSMUSG00000002635.12	Pdcd2l	614.759	0.405053	0.106624	3.79891	0.000145336	0.000654141	629.393	0.294512	0.0833245	3.53452	0.000408514	0.00131441
ENSMUSG00000002658.10	Gtf2f1	2390.91	0.360605	0.0926729	3.89116	9.97666e-05	0.000463604	2260.36	0.254306	0.0639964	3.97376	7.07478e-05	0.000255767
ENSMUSG00000002660.9	Clpp	2014.34	0.125357	0.0901439	1.39063	0.164337	0.288914	2161.3	0.225248	0.0671166	3.35608	0.000790563	0.00243488
ENSMUSG00000002661.15	Alkbh7	717.255	0.0185942	0.0888183	0.20935	0.834175	0.901827	845.939	-0.114018	0.0873369	-1.3055	0.191723	0.307781
ENSMUSG00000002668.9	Dennd1c	4.87711	-0.88427	0.883141	-1.00128	0.316692	0.47347	10.6837	0.280487	0.661229	0.42419	0.671428	0.774093
ENSMUSG00000002679.15	Med6	1038.96	0.226501	0.0952777	2.37727	0.0174413	0.0464125	941.831	-0.213137	0.0800689	-2.66192	0.0077696	0.0196496
ENSMUSG00000002688.9	Prkd1	1049.12	-0.14523	0.0807873	-1.79768	0.0722278	0.151532	1096.79	-0.252253	0.0655472	-3.84841	0.000118885	0.000415263
ENSMUSG00000002699.14	Lcp2	20.4005	0.979994	0.352649	2.77895	0.00545352	0.0170639	43.1611	2.72351	0.33718	8.07733	6.62027e-16	6.64248e-15
ENSMUSG00000002718.15	Cse1l	4439.08	0.133202	0.0701493	1.89884	0.0575859	0.126206	4317.47	0.192117	0.0678791	2.83029	0.00465063	0.0123377
ENSMUSG00000002728.15	Naa20	1595.72	-0.04362	0.0712637	-0.612092	0.540477	0.683294	1644.13	-0.176712	0.061151	-2.88976	0.00385539	0.0104002
ENSMUSG00000002731.7	Prkra	595.315	-0.42814	0.0836833	-5.11619	3.11774e-07	2.09531e-06	870.031	0.128215	0.0737412	1.73872	0.0820844	0.153306
ENSMUSG00000002732.15	Fkbp7	62.3474	-0.0526564	0.233594	-0.225419	0.821654	0.8947	76.3581	0.236317	0.180045	1.31254	0.189336	0.304647
ENSMUSG00000002733.9	Plekha3	1671.12	0.198237	0.068294	2.9027	0.00369966	0.0120892	1691.9	0.107234	0.069656	1.53948	0.123686	0.215866
ENSMUSG00000002741.10	Ykt6	2577.62	0.342418	0.0622582	5.49997	3.79862e-08	2.86988e-07	2741.21	0.400668	0.0515464	7.77296	7.66722e-15	7.1373e-14
ENSMUSG00000002748.8	Baz1b	6315.66	0.0462861	0.0580976	0.796696	0.425628	0.581036	5754.54	0.0338013	0.0613477	0.550979	0.581648	0.702242
ENSMUSG00000002763.17	Pex6	1458.86	-0.0949413	0.0996045	-0.953183	0.340497	0.498265	1598.43	0.100214	0.0791269	1.2665	0.205334	0.325284
ENSMUSG00000002767.14	Mrpl2	1522.29	0.311112	0.0919759	3.38254	0.000718193	0.00281154	1544.71	0.295843	0.0648286	4.56346	5.03178e-06	2.12181e-05
ENSMUSG00000002768.9	Mea1	2016.09	0.0985867	0.0995912	0.989913	0.322217	0.479008	2362.54	0.238071	0.0663725	3.58689	0.000334651	0.00109268
ENSMUSG00000002769.10	Gnmt	53.8473	0.391319	0.25201	1.55279	0.120473	0.227071	48.6328	-0.728688	0.251552	-2.89677	0.00377024	0.0101938
ENSMUSG00000002771.13	Grin2d	403.64	-0.161053	0.122057	-1.31949	0.187006	0.319342	426.86	-1.15502	0.115991	-9.9578	2.33164e-23	3.73213e-22
ENSMUSG00000002778.15	Kdelr1	2117.81	0.1421	0.0737192	1.92758	0.0539072	0.119698	2520.54	0.31259	0.0626374	4.99047	6.02337e-07	2.85811e-06
ENSMUSG00000002781.20	Tmem143	850.183	0.100835	0.124892	0.807378	0.419449	0.575756	819.537	-0.177961	0.0846183	-2.10311	0.0354562	0.0749039
ENSMUSG00000002791.18	Pdxk-ps	5.44861	1.40796	0.730984	1.92611	0.0540901	0.120009	10.6392	2.10802	0.691364	3.04907	0.00229549	0.00648481
ENSMUSG00000002797.10	Ggct	327.824	0.0970433	0.105501	0.919832	0.357661	0.515351	358.35	0.476037	0.0932378	5.10562	3.29711e-07	1.61662e-06
ENSMUSG00000002799.7	Jag2	970.029	0.423136	0.0764534	5.53456	3.12019e-08	2.38761e-07	994.648	-0.0356219	0.0809771	-0.439901	0.660009	0.766048
ENSMUSG00000002803.15	Btbd6	596.276	-0.512243	0.0950653	-5.38833	7.11158e-08	5.1809e-07	689.296	-0.159353	0.0826497	-1.92805	0.0538487	0.107291
ENSMUSG00000002804.5	Nudt14	370.37	-0.0251634	0.144632	-0.173982	0.861879	0.920436	486.397	0.100591	0.100748	0.998442	0.318065	0.455329
ENSMUSG00000002808.8	Epdr1	654.196	-1.32833	0.124199	-10.6952	1.07181e-26	3.28732e-25	818.577	-0.181517	0.104271	-1.74083	0.0817132	0.15274
ENSMUSG00000002812.5	Flii	2552.93	0.253811	0.0746122	3.40173	0.000669607	0.00263776	2905.94	0.438206	0.0609823	7.18578	6.68222e-13	5.43127e-12
ENSMUSG00000002814.16	Top3a	343.694	0.131986	0.114483	1.15289	0.248955	0.396251	358.603	0.159678	0.103101	1.54876	0.12144	0.212658
ENSMUSG00000002820.7	Atg4d	1737.6	0.153853	0.075079	2.04921	0.0404412	0.094399	1870.26	0.0409404	0.0632394	0.647387	0.517382	0.647304
ENSMUSG00000002825.9	Qtrt1	262.402	0.54138	0.125805	4.30334	1.68241e-05	8.90583e-05	240.716	0.207929	0.144191	1.44204	0.149292	0.25191
ENSMUSG00000002831.15	Plin4	50.4573	-0.854398	0.273618	-3.1226	0.00179263	0.00635492	66.2423	2.27825	0.269826	8.44342	3.08186e-17	3.38944e-16
ENSMUSG00000002833.12	Hdgfl2	2199.1	0.208384	0.0771433	2.70126	0.00690773	0.020842	2187.65	0.203386	0.0807104	2.51995	0.0117372	0.0283964
ENSMUSG00000002835.10	Chaf1a	392.248	-0.110972	0.175558	-0.632114	0.527313	0.671678	380.842	0.249004	0.110808	2.24715	0.0246303	0.0544869
ENSMUSG00000002844.10	Adprh	3373.35	-0.0840888	0.0734731	-1.14448	0.252423	0.400055	3489.34	-0.131478	0.0679404	-1.9352	0.0529663	0.105673
ENSMUSG00000002845.15	Tmem39a	329.678	0.493136	0.142729	3.45506	0.00055018	0.0022096	325.266	0.20284	0.111149	1.82494	0.0680105	0.130767
ENSMUSG00000002846.10	Timmdc1	693.994	0.0925606	0.090018	1.02824	0.303835	0.459651	753.316	0.268391	0.0719499	3.73025	0.000191287	0.000646903
ENSMUSG00000002847.8	Pla1a	7.93323	0.69181	0.689817	1.00289	0.315914	0.472837	7.48909	0.320456	0.604529	0.530091	0.596049	0.714742
ENSMUSG00000002870.9	Mcm2	602.627	0.10385	0.140451	0.739407	0.45966	0.612528	724.419	0.94123	0.0836888	11.2468	2.40203e-29	5.31784e-28
ENSMUSG00000002871.15	Tpra1	490.936	-0.351206	0.103214	-3.40271	0.00066721	0.00262923	617.761	-0.0256462	0.115226	-0.222573	0.823868	0.885381
ENSMUSG00000002881.15	Nab1	1365.97	0.23547	0.0926481	2.54155	0.0110361	0.0313979	1142.92	-0.250757	0.079872	-3.13949	0.00169243	0.00491044
ENSMUSG00000002885.15	Adgre5	56.5146	0.836541	0.280522	2.98208	0.00286294	0.00963896	109.663	1.87012	0.285617	6.54765	5.84479e-11	4.1049e-10
ENSMUSG00000002897.6	Il17ra	332.312	1.5056	0.136741	11.0106	3.39836e-28	1.10998e-26	218.868	0.835158	0.138772	6.01822	1.76343e-09	1.0861e-08
ENSMUSG00000002900.18	Lamb1	518.969	-0.781841	0.145498	-5.37355	7.72025e-08	5.59731e-07	445.873	-0.805141	0.0943374	-8.5347	1.4052e-17	1.58509e-16
ENSMUSG00000002908.18	Kcnn1	552.773	-0.301394	0.0899006	-3.35252	0.000800794	0.0030974	535.922	-0.364656	0.0916565	-3.9785	6.93504e-05	0.000251079
ENSMUSG00000002910.12	Arrdc2	405.651	-1.54486	0.200651	-7.69923	1.36887e-14	1.9329e-13	416.408	-1.30808	0.461262	-2.83587	0.00457003	0.0121469
ENSMUSG00000002930.7	Ppp1r17	361.218	-2.01913	0.212773	-9.48959	2.31947e-21	5.17253e-20	418.681	-1.35866	0.178074	-7.62975	2.35211e-14	2.11492e-13
ENSMUSG00000002944.16	Cd36	116.467	-2.11119	0.287244	-7.34979	1.98515e-13	2.53006e-12	155.128	-0.184454	0.182335	-1.01162	0.31172	0.448471
ENSMUSG00000002948.20	Map2k7	1907.83	-0.0555981	0.105868	-0.525164	0.599469	0.733141	1961.7	-0.0906976	0.0606272	-1.49599	0.134656	0.231748
ENSMUSG00000002949.16	Timm44	1985.72	0.318349	0.0905758	3.51472	0.000440219	0.0018094	1524.02	-0.43519	0.0807766	-5.38758	7.14131e-08	3.76013e-07
ENSMUSG00000002957.12	Ap2a2	23838.8	0.0803433	0.102959	0.78034	0.435191	0.590136	17052.4	-0.718476	0.0579694	-12.3941	2.81453e-35	8.17562e-34
ENSMUSG00000002963.18	Pnkp	701.47	0.151083	0.080404	1.87904	0.0602388	0.13088	834.332	0.524285	0.0678221	7.7303	1.07293e-14	9.877e-14
ENSMUSG00000002968.10	Med25	2375.45	0.288676	0.10041	2.87496	0.00404076	0.0130941	2578.28	0.267088	0.0807587	3.30723	0.000942236	0.00285999
ENSMUSG00000002980.15	Bcam	403.981	-0.853456	0.14505	-5.88389	4.00723e-09	3.36938e-08	522.811	-0.347891	0.149628	-2.32504	0.02007	0.0454721
ENSMUSG00000002981.11	Clptm1	10443.9	0.129991	0.0757548	1.71594	0.0861728	0.1742	10471.4	-0.00981528	0.0534517	-0.183629	0.854304	0.906191
ENSMUSG00000002983.18	Relb	444.288	3.44923	0.14304	24.1138	1.79099e-128	4.26727e-126	162.305	1.44535	0.158635	9.11116	8.15051e-20	1.05834e-18
ENSMUSG00000002984.18	Tomm40	2393.23	0.436942	0.0919683	4.75101	2.02407e-06	1.22271e-05	2389.5	0.357727	0.07189	4.97603	6.49026e-07	3.06731e-06
ENSMUSG00000002985.17	Apoe	16993.5	-0.678324	0.097145	-6.98259	2.89788e-12	3.37763e-11	20358.9	-0.411245	0.129476	-3.17624	0.001492	0.0043776
ENSMUSG00000002996.18	Hbp1	999.254	-0.318077	0.102297	-3.10935	0.00187502	0.00662212	1062.56	-0.300618	0.0711962	-4.22239	2.41726e-05	9.33639e-05
ENSMUSG00000002997.16	Prkar2b	959.928	-0.806378	0.142434	-5.66143	1.5012e-08	1.18644e-07	1056.23	-0.488219	0.073576	-6.63557	3.23246e-11	2.31e-10
ENSMUSG00000003031.15	Cdkn1b	3955.4	-0.303175	0.101726	-2.98031	0.00287956	0.00968771	4472.65	-0.0383502	0.0513879	-0.74629	0.455492	0.591658
ENSMUSG00000003032.9	Klf4	219.539	3.06435	0.195513	15.6734	2.30038e-55	1.8399e-53	59.1475	0.516887	0.233183	2.21666	0.0266462	0.0583537
ENSMUSG00000003033.16	Ap1m1	1845.11	-0.215418	0.0735915	-2.92722	0.00342007	0.0112798	2034.59	0.0931962	0.0633738	1.47058	0.141405	0.24094
ENSMUSG00000003037.17	Rab8a	2261.16	0.0560364	0.0807994	0.693526	0.48798	0.637815	2362.35	0.224771	0.0585058	3.84186	0.000122104	0.000425383
ENSMUSG00000003038.16	Hmgn2	7365.76	-0.109848	0.459112	-0.239261	0.810903	0.886876	5985.17	-0.632079	0.203996	-3.09848	0.00194516	0.00557232
ENSMUSG00000003039.10	Fam32a	3024.52	-0.316862	0.0602089	-5.26271	1.41948e-07	9.9136e-07	3131.24	-0.133009	0.0894025	-1.48775	0.136817	0.234709
ENSMUSG00000003051.14	Elf3	18.4772	3.50054	0.824554	4.24537	2.18233e-05	0.000113348	5.80793	0.713244	0.876978	0.813298	0.416047	0.554815
ENSMUSG00000003062.14	Stard3nl	554.811	0.138955	0.0887358	1.56594	0.117362	0.222654	632.204	0.229404	0.0894796	2.56375	0.0103547	0.0253996
ENSMUSG00000003068.18	Stk11	3288.69	0.146059	0.0800868	1.82375	0.0681892	0.144749	3339.01	0.0659675	0.0517492	1.27476	0.202396	0.321668
ENSMUSG00000003070.7	Efna2	152.21	-0.426952	0.154558	-2.7624	0.00573778	0.0178326	171.278	-0.291552	0.149791	-1.94639	0.0516076	0.103294
ENSMUSG00000003072.16	Atp5d	4677.37	0.11362	0.0735635	1.54451	0.122464	0.229739	5880.14	0.192239	0.0784329	2.45101	0.0142458	0.0336502
ENSMUSG00000003099.12	Ppp5c	3357.36	0.0558799	0.0813466	0.686935	0.492123	0.641381	3323.06	-0.0460637	0.0641629	-0.717917	0.472808	0.607546
ENSMUSG00000003119.15	Cdk12	2010.03	0.200097	0.0790402	2.53158	0.0113548	0.0321754	1780.39	0.00990593	0.0763398	0.129761	0.896756	0.93373
ENSMUSG00000003123.16	Lipe	462.477	0.0551794	0.0979808	0.563166	0.573322	0.711349	488.34	-0.0510705	0.106005	-0.481775	0.629966	0.742522
ENSMUSG00000003131.8	Pafah1b2	7195.34	-0.227241	0.0551582	-4.11979	3.7921e-05	0.000189968	7390.19	-0.216018	0.0649326	-3.32681	0.000878455	0.0026831
ENSMUSG00000003134.11	Tbc1d8	3560.8	-0.107436	0.0862124	-1.24618	0.212699	0.352629	2986.55	-0.596447	0.0789119	-7.55839	4.08093e-14	3.61148e-13
ENSMUSG00000003135.16	Cnot11	1731.24	0.204731	0.0718514	2.84936	0.00438072	0.0140529	1665.8	0.0610962	0.0605473	1.00907	0.312943	0.449827
ENSMUSG00000003153.11	Slc2a3	3245.69	-0.499117	0.121937	-4.09323	4.25403e-05	0.000211473	2792.69	-0.723543	0.0652651	-11.0862	1.46356e-28	3.14372e-27
ENSMUSG00000003154.16	Foxj2	1877.37	0.0430777	0.0636957	0.676304	0.498848	0.646925	1884.14	0.0180406	0.0621807	0.290131	0.771716	0.848861
ENSMUSG00000003161.16	Sri	718.237	-0.120737	0.0969576	-1.24526	0.213038	0.352997	1005.74	0.758497	0.0818367	9.26842	1.88927e-20	2.55223e-19
ENSMUSG00000003166.21	Dgcr2	1797.94	-0.251433	0.0687104	-3.65931	0.000252894	0.0010862	1950.16	-0.00763024	0.0644113	-0.118461	0.905702	0.93959
ENSMUSG00000003184.16	Irf3	1049.88	0.453302	0.0857292	5.28761	1.23927e-07	8.74133e-07	1065.91	0.335205	0.0983251	3.40915	0.000651654	0.00203355
ENSMUSG00000003190.13	Bcl2l12	29.0311	-0.483131	0.343961	-1.40461	0.160138	0.283226	88.4487	1.7735	0.219939	8.06362	7.40707e-16	7.39882e-15
ENSMUSG00000003198.11	Zfp959	282.101	-0.123221	0.106077	-1.16162	0.245388	0.391814	262.313	-0.177386	0.111118	-1.59637	0.110406	0.196317
ENSMUSG00000003199.17	Mpnd	1352.36	-0.44017	0.0930068	-4.73266	2.21593e-06	1.33114e-05	1966.76	0.382924	0.0856501	4.4708	7.79268e-06	3.20938e-05
ENSMUSG00000003200.11	Sh3gl1	1426.7	0.261248	0.0777302	3.36095	0.000776735	0.0030162	1501.66	0.264743	0.0649094	4.07866	4.52959e-05	0.000168423
ENSMUSG00000003206.8	Ebi3	20.2382	-0.0302258	0.457811	-0.0660224	0.94736	0.970206	22.8619	-0.0197817	0.348888	-0.0566992	0.954785	0.971095
ENSMUSG00000003208.10	Yju2	850.355	0.324661	0.10022	3.23948	0.00119747	0.00444414	790.255	0.193774	0.0840876	2.30443	0.0211985	0.0477047
ENSMUSG00000003226.8	Ranbp2	8222.35	0.0243536	0.115097	0.211592	0.832426	0.900889	7024.31	-0.0995991	0.0919669	-1.08299	0.278813	0.412699
ENSMUSG00000003227.5	Edar	#N/A	#N/A	#N/A	#N/A	#N/A	#N/A	1.26935	-2.16097	1.51757	-1.42397	0.154456	NA
ENSMUSG00000003228.10	Grk5	667.943	-0.347554	0.105313	-3.30019	0.000966203	0.00366455	688.973	-0.514586	0.102054	-5.04231	4.59941e-07	2.21954e-06
ENSMUSG00000003233.13	Dvl3	2133.63	-0.0531552	0.06054	-0.878018	0.379934	0.537027	2092.9	-0.0281661	0.0696002	-0.404684	0.68571	0.785144
ENSMUSG00000003234.17	Abcf3	2546.09	-0.0710513	0.0592955	-1.19826	0.230817	0.374814	2642.75	0.141819	0.0556607	2.54792	0.0108368	0.026455
ENSMUSG00000003235.14	Eif2b5	2297.64	0.0781631	0.0573481	1.36296	0.172895	0.300674	2581.18	0.349077	0.0606994	5.75091	8.87619e-09	5.13012e-08
ENSMUSG00000003269.18	Cyth2	4106.37	0.423788	0.0993119	4.26724	1.97904e-05	0.000103621	4190.14	-0.328731	0.0865991	-3.796	0.000147047	0.000505758
ENSMUSG00000003271.18	Sult2b1	12.2733	-0.775718	0.47856	-1.62094	0.10503	0.203975	13.5714	-0.00693399	0.501217	-0.0138343	0.988962	0.992858
ENSMUSG00000003273.15	Car11	558.99	-0.759445	0.11797	-6.43761	1.2137e-10	1.19185e-09	628.632	-0.574016	0.0883114	-6.4999	8.0372e-11	5.55593e-10
ENSMUSG00000003279.18	Dlgap1	2546.05	-0.887008	0.124227	-7.14024	9.3171e-13	1.1314e-11	2581.29	-0.836911	0.0771566	-10.8469	2.06271e-27	4.15227e-26
ENSMUSG00000003282.10	Plag1	232.468	-0.507021	0.173113	-2.92884	0.00340226	0.0112243	270.728	0.00908642	0.120299	0.0755317	0.939792	0.962013
ENSMUSG00000003283.16	Hck	17.2146	0.522696	0.396006	1.31992	0.186862	0.319192	49.1466	2.94054	0.358396	8.20472	2.31136e-16	2.40298e-15
ENSMUSG00000003299.11	Mrpl4	921.801	0.107157	0.0970988	1.10358	0.269773	0.420632	1029.01	0.241447	0.0926234	2.60676	0.00914025	0.0227214
ENSMUSG00000003308.16	Keap1	2487.58	0.058755	0.0626327	0.938088	0.348199	0.505747	2587.67	0.166651	0.058505	2.8485	0.00439256	0.0117095
ENSMUSG00000003309.15	Ap1m2	1.20712	-1.07023	1.60077	-0.668571	0.503769	0.650957	1.52231	-1.70434	1.42256	-1.19808	0.230886	0.356217
ENSMUSG00000003316.15	Glg1	8392.29	-0.427948	0.0755419	-5.66504	1.46993e-08	1.16335e-07	8509.17	-0.0638396	0.057616	-1.10802	0.267854	0.400309
ENSMUSG00000003341.10	Atp8b3	17.4826	-0.821087	0.404129	-2.03175	0.0421792	0.0977182	15.9361	-1.30483	0.513867	-2.53923	0.0111097	0.0270445
ENSMUSG00000003344.15	Btbd2	3541.11	0.124374	0.09459	1.31487	0.188554	0.321258	3649.64	-0.0919178	0.0752898	-1.22085	0.222142	0.345604
ENSMUSG00000003345.17	Csnk1g2	3006.61	-0.0242063	0.059159	-0.409174	0.682412	0.794323	3370.63	0.109587	0.066633	1.64464	0.100044	0.180621
ENSMUSG00000003346.15	Abhd17a	3413.28	0.187321	0.0841978	2.22477	0.0260966	0.0653208	3458.57	0.0247411	0.0938624	0.263589	0.792097	0.862131
ENSMUSG00000003348.11	Mob3a	455.889	0.147081	0.0850562	1.72922	0.0837702	0.170393	519.517	0.203896	0.0988756	2.06214	0.0391942	0.0816698
ENSMUSG00000003352.15	Cacnb3	1846.2	-0.720039	0.125664	-5.72988	1.00504e-08	8.12755e-08	1856.23	-0.767701	0.116908	-6.56671	5.14385e-11	3.62853e-10
ENSMUSG00000003354.7	Ccdc65	207.214	0.153684	0.164579	0.933796	0.350409	0.507941	150.464	-0.654866	0.145722	-4.49395	6.99141e-06	2.89534e-05
ENSMUSG00000003355.8	Fkbp11	37.9399	0.543328	0.315313	1.72314	0.084863	0.172075	103.644	2.14696	0.189221	11.3463	7.73719e-30	1.74906e-28
ENSMUSG00000003360.16	Ddx23	5073.84	0.0816308	0.0654264	1.24767	0.21215	0.351848	4660.02	0.00275773	0.05203	0.0530027	0.95773	0.972915
ENSMUSG00000003363.16	Pld3	4124.27	-0.200472	0.107526	-1.86441	0.0622642	0.134344	4315.54	-0.199344	0.084638	-2.35525	0.0185101	0.0423216
ENSMUSG00000003378.10	Grik5	2226.67	-0.143362	0.0720867	-1.98875	0.0467289	0.10627	2433.39	-0.0567411	0.0610721	-0.929084	0.352845	0.49232
ENSMUSG00000003379.8	Cd79a	3.23706	-0.0538972	0.996838	-0.0540682	0.956881	0.976072	1.58127	0.48968	1.24704	0.392673	0.694561	0.791838
ENSMUSG00000003380.12	Rabac1	4189.84	0.0534998	0.0884014	0.605192	0.545052	0.687197	4961.72	0.0986163	0.0754407	1.3072	0.191144	0.307071
ENSMUSG00000003382.19	Etv3	1149.87	0.0927779	0.0816216	1.13668	0.255671	0.403845	1028.83	-0.0820564	0.0832559	-0.985592	0.324333	0.461731
ENSMUSG00000003402.15	Prkcsh	3504.3	0.236147	0.100584	2.34775	0.018887	0.049641	3548.89	0.0962469	0.0954713	1.00812	0.313395	0.450246
ENSMUSG00000003410.9	Elavl3	2742.78	-0.554744	0.103464	-5.36173	8.24305e-08	5.95916e-07	2608.28	-0.770922	0.0807841	-9.54299	1.38774e-21	2.00516e-20
ENSMUSG00000003411.11	Rab3b	157.037	-0.786621	0.227767	-3.45362	0.000553118	0.00221983	170.394	-0.564848	0.178201	-3.16973	0.0015258	0.00446859
ENSMUSG00000003418.12	St8sia6	67.9788	-0.366696	0.236454	-1.55082	0.120946	0.227706	58.2643	-0.810764	0.21226	-3.81968	0.000133624	0.000462712
ENSMUSG00000003420.9	Fcgrt	116.409	-2.08532	0.304553	-6.84716	7.53319e-12	8.41627e-11	252.202	0.247651	0.184779	1.34026	0.180162	0.293082
ENSMUSG00000003421.14	Nosip	2319.01	-0.111277	0.0952858	-1.16783	0.242876	0.389011	2337.89	0.0106336	0.0697739	0.152402	0.87887	0.922302
ENSMUSG00000003423.16	Pih1d1	814.873	0.291438	0.138399	2.10577	0.0352242	0.0840816	1124.07	0.717337	0.0695567	10.313	6.15615e-25	1.07183e-23
ENSMUSG00000003429.12	Rps11	7230.75	0.334907	0.11651	2.8745	0.00404669	0.0131077	8732.17	0.60284	0.0763326	7.89754	2.84458e-15	2.72838e-14
ENSMUSG00000003435.10	Supt5	5778.01	0.134501	0.0802367	1.6763	0.0936792	0.186133	5504.62	0.0707196	0.0502452	1.40749	0.159282	0.265586
ENSMUSG00000003436.12	Dll3	14.2779	-0.620608	0.515729	-1.20336	0.228837	0.372267	15.5621	-0.740209	0.432414	-1.7118	0.0869326	0.160767
ENSMUSG00000003437.15	Paf1	2505.03	0.0803095	0.0923282	0.869826	0.384396	0.541296	2555.6	0.162903	0.0868445	1.8758	0.0606826	0.118734
ENSMUSG00000003438.18	Timm50	1124.08	0.26904	0.091542	2.93898	0.00329293	0.0109066	1367.73	0.394634	0.0690221	5.7175	1.08101e-08	6.18886e-08
ENSMUSG00000003444.9	Med29	402.249	0.404432	0.109862	3.68129	0.000232058	0.0010051	442.407	0.401491	0.0902311	4.44959	8.60352e-06	3.53294e-05
ENSMUSG00000003452.16	Bicd1	1308.71	-1.03462	0.144003	-7.1847	6.73551e-13	8.24991e-12	1281.46	-0.641394	0.10557	-6.07554	1.23568e-09	7.71656e-09
ENSMUSG00000003458.13	Ncstn	2141.2	-0.0240256	0.108041	-0.222376	0.824021	0.895684	2214.06	-0.0618654	0.0592799	-1.04362	0.296663	0.432462
ENSMUSG00000003464.14	Pex19	2575.88	-0.31309	0.079183	-3.954	7.68553e-05	0.000363633	2888.07	-0.0271419	0.0589551	-0.460384	0.645241	0.754749
ENSMUSG00000003469.10	Phyhip	1088.76	-0.424864	0.129918	-3.27024	0.00107458	0.00403569	959.724	-1.08092	0.100789	-10.7246	7.80537e-27	1.52205e-25
ENSMUSG00000003476.17	Crhr2	47.8308	-0.56838	0.321811	-1.76619	0.0773636	0.159964	52.856	-0.612937	0.235002	-2.60823	0.0091013	0.0226372
ENSMUSG00000003484.5	Cyp4f18	1.87393	1.16161	1.43636	0.808718	0.418678	0.575071	27.4496	8.13409	1.12733	7.21533	5.38028e-13	4.40178e-12
ENSMUSG00000003500.14	Impdh1	41890.5	0.23543	0.0868931	2.70942	0.00674007	0.0204369	37385.8	-0.3674	0.0507636	-7.23747	4.57137e-13	3.76056e-12
ENSMUSG00000003518.14	Dusp3	3065.4	-0.398353	0.0812202	-4.90461	9.36154e-07	5.87628e-06	3051.31	-0.313169	0.078171	-4.00621	6.1701e-05	0.000225423
ENSMUSG00000003526.13	Prodh	553.869	-1.17883	0.112799	-10.4508	1.45348e-25	4.16977e-24	448.192	0.456593	0.123183	3.70662	0.000210042	0.00070586
ENSMUSG00000003527.10	Ess2	1241.74	0.121947	0.0933447	1.30642	0.191411	0.324854	1160.64	-0.0615906	0.0640052	-0.962274	0.335912	0.474143
ENSMUSG00000003528.16	Slc25a1	365.36	-0.500346	0.105988	-4.72076	2.34961e-06	1.40252e-05	746.811	0.88246	0.105167	8.39103	4.81906e-17	5.23076e-16
ENSMUSG00000003531.16	Dgcr6	991.998	-0.378319	0.0954491	-3.96356	7.38389e-05	0.00035024	1358.39	0.156996	0.0818918	1.91712	0.0552232	0.109543
ENSMUSG00000003534.18	Ddr1	5195.74	-0.0505917	0.0946918	-0.534277	0.59315	0.727794	6252.75	0.509467	0.0800962	6.36069	2.00849e-10	1.34169e-09
ENSMUSG00000003541.7	Ier3	2228.19	1.19555	0.161637	7.39652	1.398e-13	1.80306e-12	1979.65	0.348887	0.0829165	4.20769	2.57994e-05	9.91859e-05
ENSMUSG00000003545.4	Fosb	636.243	3.09727	0.136718	22.6545	1.2608e-113	2.50335e-111	438.156	2.62775	0.12122	21.6775	3.34225e-104	6.63274e-102
ENSMUSG00000003546.11	Klc4	2698.88	0.0207353	0.0863016	0.240266	0.810124	0.886324	2808.26	-0.0454477	0.0582901	-0.779682	0.435578	0.573062
ENSMUSG00000003549.10	Ercc1	779.746	1.33754	0.148077	9.03273	1.6744e-19	3.35697e-18	646.758	0.638388	0.0820078	7.78448	7.00015e-15	6.54349e-14
ENSMUSG00000003559.9	As3mt	1491.62	-0.0438423	0.109521	-0.400309	0.688929	0.799323	1487.57	-0.000807364	0.0596152	-0.0135429	0.989195	0.992914
ENSMUSG00000003573.16	Homer3	1450.88	0.437203	0.0833882	5.24298	1.58002e-07	1.09638e-06	1462.3	0.0506642	0.0627531	0.807358	0.41946	0.557681
ENSMUSG00000003575.14	Crtc1	2578.22	-0.138942	0.0777459	-1.78712	0.0739174	0.15439	2518.44	-0.158554	0.0735607	-2.15542	0.0311293	0.0668142
ENSMUSG00000003581.15	Rnf215	576.996	0.206697	0.108081	1.91242	0.0558223	0.123044	638.135	0.20697	0.0924192	2.23947	0.0251251	0.0554449
ENSMUSG00000003585.14	Sec14l2	2903.64	0.688586	0.0880357	7.82167	5.21277e-15	7.60251e-14	2596.89	0.198521	0.0592435	3.35093	0.0008054	0.00247616
ENSMUSG00000003604.15	Aven	402.47	0.235051	0.121536	1.93401	0.0531116	0.118255	329.36	0.245415	0.0999469	2.45545	0.0140707	0.0333015
ENSMUSG00000003617.17	Cp	13559.2	1.38596	0.134238	10.3246	5.45275e-25	1.50884e-23	8658.14	0.754852	0.0692256	10.9042	1.10015e-27	2.25304e-26
ENSMUSG00000003623.5	Crot	1619.52	-0.703473	0.079945	-8.79946	1.3747e-18	2.60606e-17	2411.32	0.294694	0.0702369	4.19571	2.72019e-05	0.000104274
ENSMUSG00000003644.18	Rps6ka1	257.16	-0.259797	0.167193	-1.55387	0.120215	0.226642	512.869	1.28639	0.142155	9.04925	1.43954e-19	1.84467e-18
ENSMUSG00000003657.10	Calb2	10861.2	-1.13587	0.114943	-9.88205	4.98028e-23	1.22133e-21	9281.55	-1.86392	0.120457	-15.4737	5.22044e-54	3.1851e-52
ENSMUSG00000003660.11	Snrnp200	9006.98	-0.0336758	0.0626001	-0.537951	0.590611	0.725719	8219.68	0.0181119	0.064129	0.282429	0.777615	0.852631
ENSMUSG00000003662.11	Ciao1	1630.4	-0.211754	0.0666523	-3.17699	0.00148811	0.0053971	1715.66	-0.0995124	0.0611096	-1.62842	0.103435	0.185845
ENSMUSG00000003665.8	Has1	5.70064	-0.608897	0.725962	-0.838745	0.401613	0.558453	5.51939	-1.14854	0.68724	-1.67124	0.0946749	0.172623
ENSMUSG00000003680.17	Taf6l	672.65	0.21083	0.152485	1.38263	0.166778	0.292388	765.943	0.284756	0.0855428	3.32881	0.000872165	0.00266607
ENSMUSG00000003721.15	Insig2	1422.74	-0.237768	0.0855718	-2.77858	0.00545971	0.0170789	1488.3	-0.118508	0.0636591	-1.8616	0.0626592	0.122005
ENSMUSG00000003731.14	Kpna6	4806.26	0.0476647	0.061763	0.771737	0.44027	0.595098	4728.82	0.069128	0.0549894	1.25712	0.208712	0.329186
ENSMUSG00000003746.17	Man1a	553.756	0.0409043	0.169315	0.241587	0.8091	0.885675	471.428	0.106943	0.0952968	1.12221	0.261775	0.39332
ENSMUSG00000003752.10	Itpkc	586.481	0.700827	0.104276	6.72088	1.80635e-11	1.92499e-10	536.156	0.416975	0.0978234	4.26253	2.02126e-05	7.89254e-05
ENSMUSG00000003762.14	Coq8b	535.58	0.888139	0.0924362	9.60813	7.38791e-22	1.69772e-20	602.789	0.818804	0.085051	9.6272	6.13767e-22	9.04319e-21
ENSMUSG00000003778.15	Brd8	3859.78	-0.0646954	0.0622868	-1.03867	0.298958	0.454156	3432.18	-0.219405	0.0519244	-4.22547	2.38442e-05	9.21907e-05
ENSMUSG00000003779.17	Kif20a	34.4595	-0.194219	0.376681	-0.515607	0.606129	0.738247	28.4868	0.669453	0.367579	1.82125	0.068569	0.131683
ENSMUSG00000003808.19	Farsa	1771.98	0.445698	0.0894399	4.98322	6.25356e-07	4.02587e-06	1808.43	0.324669	0.0659967	4.91948	8.67759e-07	4.05153e-06
ENSMUSG00000003809.15	Gcdh	239.132	-0.790892	0.114783	-6.89034	5.56579e-12	6.30538e-11	479.957	0.885181	0.0952984	9.28852	1.56442e-20	2.1249e-19
ENSMUSG00000003810.14	Mast2	5737.61	0.44823	0.127455	3.51677	0.000436824	0.00179708	6173.07	-0.272465	0.0581392	-4.68644	2.78003e-06	1.2143e-05
ENSMUSG00000003812.14	Dnase2a	141.021	-0.320885	0.164209	-1.95413	0.0506861	0.113727	233.82	0.867528	0.121531	7.13833	9.44687e-13	7.57946e-12
ENSMUSG00000003813.16	Rad23a	4026.73	0.132279	0.0934059	1.41618	0.156724	0.278668	4442.08	0.246167	0.0583821	4.21649	2.48135e-05	9.56551e-05
ENSMUSG00000003814.9	Calr	15300.6	0.594729	0.096645	6.15375	7.56736e-10	6.84875e-09	17082.4	0.558708	0.0637734	8.76084	1.93805e-18	2.30316e-17
ENSMUSG00000003824.13	Syce2	122.121	-0.536926	0.167849	-3.19887	0.00137966	0.00503687	184.547	0.184151	0.125781	1.46406	0.143177	0.243422
ENSMUSG00000003847.17	Nfat5	3119.81	0.169244	0.163668	1.03407	0.301104	0.456496	3421.47	0.110527	0.116241	0.950842	0.341684	0.480581
ENSMUSG00000003848.15	Nob1	819.634	0.373563	0.0718517	5.19908	2.00275e-07	1.37454e-06	752.005	0.2039	0.0870081	2.34346	0.019106	0.0435066
ENSMUSG00000003849.9	Nqo1	76.6794	-1.64686	0.217796	-7.56146	3.98561e-14	5.39236e-13	91.3936	-0.869294	0.20517	-4.23695	2.26579e-05	8.78919e-05
ENSMUSG00000003863.19	Ppfia3	2314.08	0.0487998	0.0620319	0.786689	0.431464	0.586734	2307.32	-0.0661083	0.0725518	-0.911187	0.362197	0.502305
ENSMUSG00000003865.17	Gys1	380.003	-0.590331	0.104999	-5.62225	1.88491e-08	1.47528e-07	645.546	0.754553	0.0899081	8.39249	4.75938e-17	5.176e-16
ENSMUSG00000003868.15	Ruvbl2	1810.16	0.272287	0.0796864	3.41698	0.000633204	0.00250701	1914.51	0.213972	0.077566	2.75858	0.00580529	0.0151376
ENSMUSG00000003872.10	Lin7b	197.615	1.09869	0.147208	7.46352	8.42407e-14	1.10795e-12	543.114	2.69334	0.127206	21.1732	1.68882e-99	3.15599e-97
ENSMUSG00000003873.12	Bax	419.491	0.448199	0.116096	3.86059	0.000113116	0.000520115	510.748	0.718564	0.101775	7.06031	1.66135e-12	1.31229e-11
ENSMUSG00000003882.6	Il7r	3.20512	1.06167	1.18456	0.896256	0.370116	0.527254	3.7201	2.57678	1.07107	2.4058	0.0161369	0.0376203
ENSMUSG00000003923.15	Tfam	895.302	0.246092	0.0896384	2.74539	0.0060439	0.0186503	899.573	0.119351	0.0807466	1.47809	0.139383	0.238205
ENSMUSG00000003929.12	Zfp81	1229.53	-0.304904	0.132705	-2.2976	0.0215844	0.05555	1254.19	-0.311583	0.0950362	-3.27858	0.00104332	0.00314047
ENSMUSG00000003934.6	Efnb3	671.789	-0.456992	0.120124	-3.80434	0.000142181	0.000641474	662.739	-0.80897	0.0971853	-8.32399	8.50487e-17	9.07334e-16
ENSMUSG00000003948.18	Mmd	4834.25	0.384803	0.0897568	4.28718	1.80956e-05	9.53208e-05	5434.26	0.514742	0.0593089	8.679	3.99273e-18	4.65127e-17
ENSMUSG00000003949.17	Hlf	5782.91	-1.14458	0.102581	-11.1578	6.56227e-29	2.22694e-27	6804.17	-0.900512	0.0536098	-16.7975	2.54398e-63	2.02301e-61
ENSMUSG00000003955.9	Fam162a	861.949	-0.224669	0.0967284	-2.32268	0.0201965	0.0525534	1091.2	0.172104	0.0643778	2.67335	0.00750987	0.0190508
ENSMUSG00000003970.10	Rpl8	16483.3	0.327074	0.096249	3.39821	0.000678293	0.00266733	19682.6	0.513493	0.0634878	8.08805	6.06262e-16	6.09934e-15
ENSMUSG00000003974.7	Grm3	34.558	-1.79478	0.363328	-4.93985	7.81825e-07	4.95981e-06	40.5082	-1.15973	0.305034	-3.80197	0.00014355	0.000494564
ENSMUSG00000003992.16	Ssbp2	4493.07	-0.1058	0.0601854	-1.7579	0.0787639	0.162163	4129.48	-0.390388	0.0734036	-5.31838	1.04696e-07	5.4197e-07
ENSMUSG00000004018.10	Fancl	135.923	0.150089	0.150284	0.9987	0.31794	0.474551	172.806	0.523619	0.13707	3.82008	0.000133406	0.0004621
ENSMUSG00000004031.14	Brinp2	719.446	-0.384657	0.12243	-3.14185	0.00167887	0.00599918	639.722	-0.925643	0.101797	-9.09304	9.63047e-20	1.24403e-18
ENSMUSG00000004032.11	Gstm5	1359.76	-0.693049	0.132935	-5.21343	1.85385e-07	1.27738e-06	1940.07	-0.158163	0.093162	-1.69772	0.0895611	0.164759
ENSMUSG00000004035.13	Gstm7	171.105	-0.824521	0.177921	-4.6342	3.58314e-06	2.09409e-05	219.107	-0.531577	0.121786	-4.36483	1.27224e-05	5.10101e-05
ENSMUSG00000004040.17	Stat3	9074.54	2.77481	0.0711686	38.9892	0	0	6333.68	2.38977	0.0608374	39.2813	0	0
ENSMUSG00000004043.15	Stat5a	133.503	-0.204008	0.201691	-1.01149	0.311782	0.46848	179.4	0.379833	0.137349	2.76546	0.00568426	0.0148479
ENSMUSG00000004044.10	Cavin1	719.372	1.62986	0.112929	14.4327	3.22402e-47	2.09099e-45	573.962	1.16247	0.10633	10.9327	8.04334e-28	1.66395e-26
ENSMUSG00000004054.10	Map3k11	1107.95	0.465373	0.0927352	5.01831	5.21293e-07	3.39944e-06	1208.89	0.626245	0.0717656	8.72626	2.63234e-18	3.09544e-17
ENSMUSG00000004056.16	Akt2	2010.83	0.439667	0.0730063	6.02231	1.71942e-09	1.50616e-08	2616.5	0.916817	0.074548	12.2983	9.2448e-35	2.63424e-33
ENSMUSG00000004069.18	Dnaja3	2934.06	0.144561	0.0603552	2.39517	0.0166127	0.0444687	2986.02	0.153227	0.0527598	2.90425	0.0036814	0.00998251
ENSMUSG00000004070.16	Hmox2	1377.86	-0.231466	0.0955966	-2.42128	0.0154661	0.04191	1556.97	-0.00408319	0.101867	-0.0400835	0.968027	0.979117
ENSMUSG00000004071.14	Cdip1	5172.6	-0.328646	0.0757824	-4.3367	1.44635e-05	7.73403e-05	5444.47	-0.276223	0.0587921	-4.6983	2.62338e-06	1.14878e-05
ENSMUSG00000004085.15	Map3k20	103.58	-0.309107	0.190688	-1.62101	0.105015	0.203965	135.05	0.580269	0.165766	3.50054	0.000464321	0.00148177
ENSMUSG00000004096.10	Cwc15	2682.39	-0.0565823	0.0683485	-0.827851	0.407755	0.564774	2745.78	0.0220946	0.0634499	0.348222	0.727673	0.818031
ENSMUSG00000004098.8	Col5a3	94.1802	0.523045	0.280088	1.86743	0.0618418	0.133644	151.361	1.75141	0.181901	9.62834	6.07024e-22	8.94972e-21
ENSMUSG00000004099.17	Dnmt1	3381.63	0.315981	0.0659251	4.79302	1.64286e-06	1.0034e-05	3213.31	0.288213	0.0645813	4.46279	8.09008e-06	3.32881e-05
ENSMUSG00000004100.13	Ppan	806.378	1.30976	0.130058	10.0705	7.45738e-24	1.91816e-22	727.758	0.748815	0.128368	5.83334	5.43287e-09	3.20105e-08
ENSMUSG00000004105.9	Angptl2	80.7139	1.35328	0.234373	5.77405	7.73878e-09	6.32601e-08	150.421	2.43137	0.211521	11.4947	1.40298e-30	3.30136e-29
ENSMUSG00000004110.18	Cacna1e	168.622	-0.813918	0.234564	-3.46992	0.000520622	0.00210358	189.309	-0.825996	0.166592	-4.95821	7.1147e-07	3.34902e-06
ENSMUSG00000004113.19	Cacna1b	902.124	-0.801235	0.149635	-5.35458	8.57539e-08	6.17969e-07	940.554	-0.775749	0.0737685	-10.516	7.29093e-26	1.34567e-24
ENSMUSG00000004127.13	Trmt10a	231.063	0.51596	0.151455	3.40669	0.000657556	0.00259435	207.385	0.0605991	0.115639	0.524038	0.600252	0.718247
ENSMUSG00000004151.18	Etv1	300.165	-2.83391	0.172925	-16.3881	2.32638e-60	2.03311e-58	589.916	0.039901	0.0994515	0.40121	0.688265	0.787145
ENSMUSG00000004187.12	Kifc2	1195.8	-0.681385	0.0923231	-7.38044	1.57766e-13	2.02669e-12	1382.21	-0.762604	0.089988	-8.47452	2.3606e-17	2.61286e-16
ENSMUSG00000004207.15	Psap	28827.9	-0.366638	0.0858072	-4.27282	1.9302e-05	0.000101322	31206.8	-0.0648883	0.0716161	-0.906058	0.364905	0.504794
ENSMUSG00000004221.17	Ikbkg	1785.16	-0.278115	0.0671884	-4.13933	3.48314e-05	0.000175749	1940.12	-0.0951438	0.0669665	-1.42077	0.155384	0.260153
ENSMUSG00000004231.16	Pax2	39.4458	0.14613	0.335861	0.43509	0.663497	0.78095	52.0839	0.756274	0.35817	2.11149	0.03473	0.0736265
ENSMUSG00000004233.15	Wars2	418.499	-0.283808	0.0923419	-3.07345	0.00211598	0.00737416	389.238	-0.20147	0.101125	-1.99229	0.046339	0.0944512
ENSMUSG00000004263.16	Atn1	313.703	0.335403	0.117691	2.84986	0.00437379	0.0140327	335.941	0.110181	0.122991	0.895848	0.370334	0.51036
ENSMUSG00000004264.18	Phb2	3059.37	0.547218	0.0715127	7.65203	1.97826e-14	2.75387e-13	3250.64	0.477056	0.0707926	6.73878	1.59726e-11	1.16597e-10
ENSMUSG00000004266.16	Ptpn6	22.0491	0.0530372	0.351071	0.151073	0.879918	0.931533	95.5428	2.67059	0.256661	10.4051	2.34925e-25	4.20446e-24
ENSMUSG00000004267.17	Eno2	23296.5	-0.278426	0.0857664	-3.24633	0.00116903	0.00434786	24474.8	-0.352695	0.0832304	-4.23758	2.25945e-05	8.76612e-05
ENSMUSG00000004268.12	Emg1	1306.78	0.381418	0.0656411	5.81066	6.22261e-09	5.13111e-08	1450.84	0.334608	0.0639541	5.23201	1.67676e-07	8.50135e-07
ENSMUSG00000004270.14	Lpcat3	368.485	0.700121	0.116314	6.01922	1.7526e-09	1.53225e-08	452.15	1.04551	0.100093	10.4454	1.53736e-25	2.79152e-24
ENSMUSG00000004285.13	Atp6v1f	2053.25	-0.0433432	0.110035	-0.393902	0.693653	0.802569	2424.12	0.168795	0.0790292	2.13585	0.0326913	0.0697529
ENSMUSG00000004296.15	Il12b	2.60933	2.19369	1.2027	1.82397	0.0681561	0.144706	#N/A	#N/A	#N/A	#N/A	#N/A	#N/A
ENSMUSG00000004317.15	Clcn5	501.425	-0.188817	0.151886	-1.24315	0.213813	0.353934	556.359	0.0828566	0.101406	0.817078	0.413884	0.55279
ENSMUSG00000004319.16	Clcn3	10350	-0.120574	0.0984212	-1.22509	0.220543	0.362079	10000.4	-0.144989	0.0771284	-1.87984	0.0601302	0.117807
ENSMUSG00000004328.16	Hif3a	136.601	-3.87784	0.272848	-14.2125	7.6688e-46	4.8084e-44	120.253	-1.11438	0.180684	-6.16759	6.93366e-10	4.43615e-09
ENSMUSG00000004347.18	Pde1c	1252.46	-0.804627	0.157562	-5.10672	3.27793e-07	2.1958e-06	1448.87	-0.286648	0.0765248	-3.74582	0.000179808	0.000610107
ENSMUSG00000004356.9	Utp20	1381.35	0.529224	0.0889649	5.94868	2.70321e-09	2.31682e-08	1033.22	0.323627	0.0966639	3.34796	0.000814074	0.00249974
ENSMUSG00000004360.10	9330159F19Rik	500.167	-0.0630183	0.140342	-0.449034	0.653407	0.773934	508.183	-0.36259	0.086994	-4.16799	3.07304e-05	0.000117
ENSMUSG00000004364.15	Cul3	11781.5	0.189192	0.0688243	2.74891	0.0059794	0.018477	10953	0.0691129	0.0612176	1.12897	0.25891	0.389956
ENSMUSG00000004366.5	Sst	203.215	-0.226335	0.238037	-0.95084	0.341686	0.499422	165.261	-0.272987	0.170847	-1.59785	0.110077	0.195879
ENSMUSG00000004371.16	Il11	82.9112	4.50699	0.317559	14.1926	1.01856e-45	6.33382e-44	11.3991	1.01156	0.495972	2.03954	0.041396	0.0855896
ENSMUSG00000004383.19	Large1	2406.15	-0.0919841	0.0668056	-1.37689	0.168546	0.294782	2335.89	-0.105371	0.0679259	-1.55127	0.120838	0.211768
ENSMUSG00000004393.11	Ddx56	1564.58	0.262076	0.0756509	3.46428	0.000531643	0.0021435	1681.87	0.462658	0.0555062	8.33524	7.73387e-17	8.27048e-16
ENSMUSG00000004394.13	Tmed4	2263.64	-0.0609875	0.0875652	-0.696481	0.486128	0.636408	2488.46	0.0776132	0.059641	1.30134	0.193142	0.30968
ENSMUSG00000004415.16	Col26a1	132.642	0.0187596	1.14461	0.0163895	0.986924	0.992788	90.908	-0.997073	0.483357	-2.06281	0.0391306	0.0815599
ENSMUSG00000004446.13	Bid	182.271	1.58046	0.149669	10.5598	4.57861e-26	1.34071e-24	174.329	1.47086	0.160074	9.18865	3.97808e-20	5.26303e-19
ENSMUSG00000004451.15	Ralb	656.766	0.61639	0.0975088	6.32138	2.59236e-10	2.45721e-09	709.097	0.601584	0.088702	6.78208	1.1846e-11	8.73551e-11
ENSMUSG00000004455.17	Ppp1cc	9606.06	0.213551	0.0644824	3.31178	0.000927052	0.00353025	8770.46	-0.203889	0.0666763	-3.0579	0.00222893	0.00631427
ENSMUSG00000004460.18	Dnajb11	3016.59	0.386453	0.0654942	5.90057	3.62239e-09	3.05829e-08	3255	0.511164	0.0555089	9.20868	3.30167e-20	4.39929e-19
ENSMUSG00000004462.8	Tbccd1	639.46	-0.121283	0.0811929	-1.49376	0.135237	0.248829	657.303	0.187921	0.0919881	2.04289	0.0410638	0.0850097
ENSMUSG00000004473.11	Clec11a	70.2223	0.155615	0.257809	0.603605	0.546106	0.688143	66.3838	-0.344001	0.216917	-1.58586	0.112771	0.199833
ENSMUSG00000004500.10	Zfp324	626.99	0.101079	0.100928	1.00149	0.316588	0.473377	723.585	0.101971	0.0923763	1.10387	0.269651	0.402235
ENSMUSG00000004508.7	Gab2	822.52	0.427964	0.108292	3.95193	7.75229e-05	0.000366332	644.342	-0.08033	0.10683	-0.751942	0.452086	0.588667
ENSMUSG00000004530.13	Coro1c	3530.4	0.408412	0.0734992	5.55668	2.74947e-08	2.11286e-07	3595.54	0.384052	0.0577951	6.64506	3.03088e-11	2.17079e-10
ENSMUSG00000004535.13	Tax1bp1	20801.9	0.552596	0.0522576	10.5745	3.91431e-26	1.16274e-24	16498.5	0.418526	0.0673231	6.21668	5.07791e-10	3.27973e-09
ENSMUSG00000004552.17	Ctse	#N/A	#N/A	#N/A	#N/A	#N/A	#N/A	9.14923	2.52793	1.43189	1.76546	0.0774872	0.146144
ENSMUSG00000004558.16	Ndrg2	4054.39	-1.44756	0.112039	-12.9202	3.46202e-38	1.67442e-36	3874.37	-0.82889	0.114809	-7.21975	5.20835e-13	4.26423e-12
ENSMUSG00000004561.15	Mettl17	409.555	0.10507	0.108343	0.969792	0.33215	0.489174	456.246	-0.0406248	0.12687	-0.320209	0.74881	0.833016
ENSMUSG00000004562.17	Arhgef40	795.399	1.27237	0.11928	10.6671	1.45016e-26	4.38829e-25	999.609	1.394	0.0797179	17.4866	1.81184e-68	1.67204e-66
ENSMUSG00000004565.16	Pnpla6	1041.18	-0.49504	0.0984764	-5.02699	4.98229e-07	3.25937e-06	1353.47	0.0298084	0.0602644	0.494628	0.620863	0.735802
ENSMUSG00000004567.17	Mcoln1	1681.74	-0.217803	0.0976777	-2.22981	0.0257599	0.0645637	1739.33	-0.119882	0.0769311	-1.55831	0.11916	0.209548
ENSMUSG00000004568.14	Arhgef18	1768.08	-0.359333	0.0681785	-5.27046	1.36079e-07	9.52132e-07	1793.19	-0.161201	0.0649247	-2.48289	0.013032	0.0311295
ENSMUSG00000004591.17	Pkn2	2853.79	0.364812	0.0901375	4.04729	5.18139e-05	0.0002536	2527.49	0.161082	0.0727738	2.21346	0.0268663	0.058761
ENSMUSG00000004609.12	Cd33	20.2324	-0.895329	0.416987	-2.14714	0.0317823	0.077155	40.0954	1.48621	0.465285	3.19418	0.00140228	0.00413328
ENSMUSG00000004610.5	Etfb	33.4228	0.165945	0.306869	0.54077	0.588666	0.724161	42.143	0.554255	0.270908	2.04591	0.040765	0.0844954
ENSMUSG00000004612.10	Nkg7	#N/A	#N/A	#N/A	#N/A	#N/A	#N/A	1.31559	2.84642	1.76783	1.61012	0.107371	NA
ENSMUSG00000004626.15	Stxbp2	505.342	0.0250672	0.124905	0.20069	0.840941	0.90663	670.584	0.511128	0.0819376	6.23801	4.43164e-10	2.87556e-09
ENSMUSG00000004630.19	Pcp2	3114.42	0.0526611	0.14075	0.374145	0.708297	0.813038	3630.74	-0.834404	0.113684	-7.33966	2.14135e-13	1.80729e-12
ENSMUSG00000004631.16	Sgce	495.981	-0.253975	0.0949111	-2.67593	0.00745224	0.0222447	617.14	-0.160714	0.0913794	-1.75875	0.0786201	0.1478
ENSMUSG00000004633.18	Chn2	848.887	-0.559714	0.118922	-4.70657	2.51915e-06	1.4974e-05	925.239	-0.323969	0.07683	-4.21671	2.47898e-05	9.5583e-05
ENSMUSG00000004637.16	Wwox	1183.5	-0.191352	0.0830098	-2.30518	0.0211566	0.0546417	1376.56	-0.283822	0.0783882	-3.62073	0.000293777	0.0009664
ENSMUSG00000004642.14	Slbp	579.164	-0.127928	0.102615	-1.24667	0.212518	0.35238	640.607	-0.0449979	0.0835651	-0.538477	0.590248	0.709873
ENSMUSG00000004651.7	Tyr	38.5861	-1.16274	0.553028	-2.1025	0.0355092	0.0846945	14.365	-1.29535	0.507204	-2.55391	0.010652	0.0260606
ENSMUSG00000004655.6	Aqp1	6806.95	0.281736	0.072989	3.85999	0.000113393	0.000521148	5001.31	-1.0405	0.083542	-12.4548	1.31664e-35	3.87206e-34
ENSMUSG00000004661.16	Arid3b	1293.85	0.196464	0.0718987	2.73251	0.00628543	0.0192805	1295.44	-0.0508084	0.0839862	-0.604961	0.545205	0.671844
ENSMUSG00000004665.11	Cnn2	461.08	3.05694	0.150818	20.2691	2.40883e-91	3.61085e-89	145.196	1.16979	0.181291	6.45256	1.09974e-10	7.51423e-10
ENSMUSG00000004667.19	Polr2e	2017.5	0.211625	0.0784645	2.69708	0.006995	0.021052	2328.07	0.330699	0.0666879	4.95891	7.08894e-07	3.33899e-06
ENSMUSG00000004668.15	Abca13	623.653	-0.150374	0.0986471	-1.52436	0.127418	0.237238	444.305	-0.979174	0.11038	-8.87094	7.25336e-19	8.84966e-18
ENSMUSG00000004677.18	Myo9b	1466.93	0.996459	0.0941124	10.588	3.3886e-26	1.01189e-24	1565.37	0.703553	0.0959088	7.33564	2.20657e-13	1.85675e-12
ENSMUSG00000004698.12	Hdac9	2860.54	-0.544609	0.0901106	-6.04379	1.50539e-09	1.32534e-08	2731.33	-0.89946	0.0786902	-11.4304	2.94785e-30	6.82908e-29
ENSMUSG00000004707.15	Ly9	8.84339	1.464	0.684425	2.13902	0.0324343	0.0784684	25.9177	3.70101	0.47779	7.7461	9.47569e-15	8.76257e-14
ENSMUSG00000004709.15	Cd244a	1.99026	2.883	1.43769	2.0053	0.0449305	0.102873	6.46392	6.04238	1.18137	5.11473	3.14196e-07	1.5465e-06
ENSMUSG00000004730.16	Adgre1	23.3	0.283849	0.425036	0.667823	0.504247	0.651357	92.1081	3.43409	0.270365	12.7017	5.78473e-37	1.82451e-35
ENSMUSG00000004748.6	Mtfp1	1968.72	0.045539	0.0763127	0.596742	0.55068	0.691865	1740.4	-0.690805	0.0780988	-8.84528	9.12998e-19	1.1061e-17
ENSMUSG00000004768.15	Rab23	572.602	-0.326738	0.0954725	-3.42232	0.000620883	0.0024634	643.586	-0.00940705	0.0766903	-0.122663	0.902374	0.937524
ENSMUSG00000004771.13	Rab11a	2349.28	0.0253422	0.10175	0.249063	0.803312	0.881769	2457.96	-0.0585944	0.0537647	-1.08983	0.275788	0.409101
ENSMUSG00000004788.12	Eif2b2	1332.9	0.29276	0.0989104	2.95985	0.00307791	0.0102665	1332.46	0.242914	0.0733021	3.31387	0.000920151	0.00279864
ENSMUSG00000004789.11	Dlst	3591.85	0.207349	0.0569581	3.64037	0.000272241	0.00116224	3444.73	0.159646	0.0493511	3.2349	0.00121686	0.00362472
ENSMUSG00000004791.8	Pgf	48.8947	2.23312	0.327888	6.8106	9.71939e-12	1.06951e-10	33.1989	1.67564	0.321992	5.204	1.95045e-07	9.80252e-07
ENSMUSG00000004798.15	Ulk2	2863.18	-0.393185	0.0723107	-5.43743	5.40533e-08	4.00884e-07	2876.27	-0.317014	0.0674609	-4.69922	2.61159e-06	1.14407e-05
ENSMUSG00000004814.11	Ccl24	#N/A	#N/A	#N/A	#N/A	#N/A	#N/A	5.08409	4.93776	1.37643	3.58737	0.000334024	0.00109095
ENSMUSG00000004815.13	Dgkq	300.177	-0.908938	0.11593	-7.84042	4.49047e-15	6.6044e-14	421.452	-0.24239	0.0988948	-2.45099	0.0142464	0.0336502
ENSMUSG00000004837.3	Grap	25.6885	1.33922	0.451384	2.96693	0.00300794	0.0100732	27.3096	1.14622	0.345081	3.32158	0.000895085	0.00272772
ENSMUSG00000004843.8	Chmp2b	1069.01	-0.0445968	0.0846564	-0.526797	0.598334	0.732387	1157.79	0.157901	0.0783876	2.01436	0.0439715	0.0901748
ENSMUSG00000004846.11	Plod3	573.824	0.791808	0.0844881	9.37184	7.1281e-21	1.54693e-19	682.326	0.81078	0.0835827	9.70034	3.00494e-22	4.52253e-21
ENSMUSG00000004849.15	Ap1s1	1396.59	-0.0474929	0.103152	-0.460415	0.645219	0.768019	1860.87	0.519265	0.0908931	5.71292	1.11051e-08	6.34638e-08
ENSMUSG00000004864.14	Mapk13	18.2607	0.648634	0.4083	1.58862	0.112146	0.214841	67.9182	2.87439	0.259247	11.0875	1.44328e-28	3.10313e-27
ENSMUSG00000004865.17	Srpk1	1502.8	0.225322	0.0738244	3.05214	0.00227214	0.0078507	1428.61	0.11203	0.0672302	1.66637	0.0956393	0.174027
ENSMUSG00000004880.12	Lbr	806.547	0.194562	0.0829903	2.34439	0.0190583	0.0500097	780.996	-0.0552397	0.0854417	-0.646519	0.517943	0.647828
ENSMUSG00000004885.6	Crabp2	96.5013	2.78566	0.252658	11.0254	2.88232e-28	9.44157e-27	38.0015	0.970295	0.374817	2.58872	0.00963334	0.0238178
ENSMUSG00000004891.17	Nes	3961.91	5.50066	0.113914	48.2877	0	0	1085.3	3.69002	0.243918	15.1281	1.05705e-51	6.047e-50
ENSMUSG00000004892.14	Bcan	132.302	-1.38077	0.205597	-6.71592	1.86888e-11	1.98694e-10	119.432	-2.1122	0.208648	-10.1233	4.35574e-24	7.19805e-23
ENSMUSG00000004894.11	Hapln2	3.17154	1.00793	0.896366	1.12447	0.260815	0.409968	5.62848	2.63039	0.812819	3.23613	0.00121162	0.00361118
ENSMUSG00000004895.10	Prcc	2445.95	0.248404	0.10658	2.33068	0.0197703	0.0515614	2360.99	0.0116213	0.0614214	0.189207	0.849931	0.903311
ENSMUSG00000004896.17	Rrnad1	629.076	0.129263	0.098975	1.30601	0.191548	0.325038	633.19	-0.345055	0.0850997	-4.05471	5.01956e-05	0.000185596
ENSMUSG00000004897.17	Hdgf	5078.92	0.314853	0.077671	4.05367	5.04195e-05	0.000247558	5497.79	0.44086	0.0651555	6.76628	1.32137e-11	9.68991e-11
ENSMUSG00000004902.8	Slc25a18	25.9429	0.559967	0.399499	1.40167	0.161013	0.284418	20.7976	0.374556	0.370079	1.0121	0.311491	0.448242
ENSMUSG00000004929.13	Thop1	1243.1	0.572382	0.101238	5.65382	1.56924e-08	1.23676e-07	1460.65	0.901083	0.067092	13.4306	4.00396e-41	1.50148e-39
ENSMUSG00000004931.12	Apba3	796.313	0.152135	0.0845058	1.80029	0.0718148	0.150805	903.338	0.187647	0.102902	1.82356	0.0682188	0.131123
ENSMUSG00000004933.18	Matk	271.053	-1.15784	0.149274	-7.75645	8.73427e-15	1.24968e-13	265.882	-1.53747	0.175868	-8.74217	2.28669e-18	2.70459e-17
ENSMUSG00000004934.15	Pias4	1411.67	0.251245	0.113978	2.20433	0.0275012	0.0682705	1456.88	0.0601846	0.0821889	0.732271	0.464003	0.599935
ENSMUSG00000004936.9	Map2k1	3702.24	-0.0872581	0.0654372	-1.33346	0.18238	0.313239	4026.44	0.0380738	0.0723383	0.52633	0.598659	0.71695
ENSMUSG00000004937.7	Sgta	4636.46	0.0603182	0.0732438	0.823526	0.410209	0.56695	5195.19	0.322569	0.0573141	5.6281	1.82207e-08	1.01997e-07
ENSMUSG00000004939.8	Nmrk2	4.3178	0.591556	0.839648	0.704528	0.481104	0.631768	5.13565	-2.08519	0.828364	-2.51724	0.0118277	0.0285846
ENSMUSG00000004945.16	Tmem242	907.19	-0.289354	0.0934275	-3.0971	0.00195426	0.00687727	1126.12	0.137337	0.0833102	1.6485	0.0992505	0.179475
ENSMUSG00000004947.16	Dtx2	410.683	0.35053	0.109051	3.21436	0.00130736	0.00481017	485.289	0.219885	0.109126	2.01496	0.043909	0.0900713
ENSMUSG00000004948.13	Zp3	1.30856	3.08101	1.57757	1.95301	0.0508188	0.11398	#N/A	#N/A	#N/A	#N/A	#N/A	#N/A
ENSMUSG00000004951.11	Hspb1	580.883	3.45912	0.15496	22.3227	2.22527e-110	4.19741e-108	151.781	1.09126	0.190983	5.71393	1.10396e-08	6.31174e-08
ENSMUSG00000004952.14	Rasa4	522.6	-0.0700214	0.109827	-0.637562	0.523759	0.668845	644.562	0.208373	0.121536	1.7145	0.0864363	0.160047
ENSMUSG00000004961.8	Syt5	833.834	-0.626856	0.168791	-3.71381	0.00020416	0.00089367	754.827	-0.693688	0.126608	-5.479	4.27725e-08	2.30183e-07
ENSMUSG00000004980.17	Hnrnpa2b1	15355.2	0.228842	0.0960681	2.38208	0.0172151	0.0458805	14700.5	0.21183	0.0740587	2.8603	0.00423236	0.0113313
ENSMUSG00000004988.10	Fxyd4	1.59122	1.77389	1.5708	1.12929	0.258774	0.407724	#N/A	#N/A	#N/A	#N/A	#N/A	#N/A
ENSMUSG00000004994.13	Ccdc130	345.805	0.233745	0.163514	1.42951	0.152859	0.273471	313.352	0.182508	0.114655	1.5918	0.111429	0.197831
ENSMUSG00000004996.10	Mri1	340.396	0.439137	0.134318	3.26938	0.00107785	0.00404664	362.167	0.489845	0.0928144	5.27768	1.30832e-07	6.70758e-07
ENSMUSG00000005034.16	Prkacb	8282.87	-0.333915	0.12457	-2.68054	0.00735036	0.021987	8303.51	-0.338953	0.066267	-5.11496	3.13808e-07	1.54527e-06
ENSMUSG00000005043.14	Sgsh	645.518	-0.0505898	0.130271	-0.388342	0.697763	0.805645	765.79	0.583747	0.0835746	6.98474	2.85381e-12	2.20678e-11
ENSMUSG00000005045.17	Chd5	2893.85	-0.569266	0.0925353	-6.15188	7.65703e-10	6.92713e-09	2782.47	-0.808975	0.0616569	-13.1206	2.50972e-39	8.71214e-38
ENSMUSG00000005054.8	Cstb	1039.09	0.981044	0.0804746	12.1907	3.48311e-34	1.46816e-32	981.966	0.791645	0.0727514	10.8815	1.412e-27	2.87594e-26
ENSMUSG00000005057.14	Sh2b2	54.9253	0.18858	0.257781	0.731552	0.464442	0.616903	76.7989	-0.0774675	0.241843	-0.320322	0.748724	0.832968
ENSMUSG00000005069.13	Pex5	1653.27	0.426911	0.0792006	5.39026	7.03574e-08	5.1306e-07	1496.87	0.0198685	0.0631771	0.314489	0.753149	0.835611
ENSMUSG00000005078.17	Jkamp	2269.37	0.16885	0.0896815	1.88278	0.0597305	0.13	2284.58	0.0680669	0.0589788	1.15409	0.248463	0.377185
ENSMUSG00000005087.18	Cd44	5569.52	4.94155	0.0991791	49.8245	0	0	2768.05	3.84247	0.0910846	42.1857	0	0
ENSMUSG00000005089.16	Slc1a2	10216.1	-0.179229	0.0652881	-2.7452	0.00604741	0.0186565	8803.89	-0.375285	0.0717454	-5.23079	1.68788e-07	8.55382e-07
ENSMUSG00000005102.14	Eif2ak4	872.779	0.199951	0.0745793	2.68105	0.00733919	0.0219565	824.326	0.149471	0.0847946	1.76274	0.0779446	0.146797
ENSMUSG00000005103.13	Wdr1	10863.9	1.25829	0.0640766	19.6373	7.42103e-86	1.03052e-83	7260.38	0.361518	0.0553892	6.52686	6.71624e-11	4.68029e-10
ENSMUSG00000005107.14	Slc2a9	14.339	-0.464932	0.508419	-0.914467	0.360472	0.51795	20.2244	0.887912	0.373709	2.37594	0.0175042	0.0403881
ENSMUSG00000005124.11	Ccn4	2035.01	0.264808	0.118044	2.24329	0.0248779	0.0626515	992.969	-1.19231	0.11255	-10.5936	3.19066e-26	6.05335e-25
ENSMUSG00000005125.14	Ndrg1	12106.1	0.393674	0.12022	3.2746	0.00105812	0.00397585	8500.54	-0.532436	0.0615179	-8.65498	4.92977e-18	5.69259e-17
ENSMUSG00000005131.5	4930550C14Rik	5.47956	0.479803	0.720664	0.665778	0.505553	0.652443	4.96632	0.117427	0.851948	0.137834	0.890372	0.929508
ENSMUSG00000005142.11	Man2b1	1277	-0.183837	0.0750993	-2.44792	0.0143683	0.0393641	1396.68	0.171343	0.0690476	2.48152	0.0130824	0.0312231
ENSMUSG00000005148.9	Klf5	10.0923	1.09844	0.607541	1.80801	0.0706042	0.148704	14.34	1.07571	0.442338	2.43188	0.0150208	0.0352889
ENSMUSG00000005150.17	Wdr83	444.561	-0.267453	0.11449	-2.33604	0.0194891	0.0509565	487.811	0.0134058	0.0964714	0.138961	0.889481	0.929262
ENSMUSG00000005161.16	Prdx2	6375.13	-0.0994109	0.053365	-1.86285	0.0624835	0.134697	9159.19	0.53871	0.0464179	11.6056	3.85766e-31	9.28197e-30
ENSMUSG00000005198.16	Polr2a	13285.3	0.160607	0.073322	2.19043	0.0284929	0.0703696	11219.9	0.0177712	0.0741121	0.239789	0.810494	0.87516
ENSMUSG00000005202.3	Shbg	8.09964	5.81644	1.14898	5.06226	4.14314e-07	2.7421e-06	12.3831	4.49966	0.820863	5.48163	4.21436e-08	2.27071e-07
ENSMUSG00000005204.13	Senp3	1995.44	0.316292	0.0633284	4.99448	5.89941e-07	3.81318e-06	2210.33	0.399321	0.0570105	7.00434	2.48152e-12	1.93022e-11
ENSMUSG00000005220.11	Corin	1.5922	0.840133	1.56627	0.536392	0.591687	0.726793	1.30379	0.461587	1.47687	0.312544	0.754627	NA
ENSMUSG00000005225.16	Plekha8	3705.1	0.332651	0.102464	3.24651	0.0011683	0.00434733	3835.07	0.110582	0.0862276	1.28244	0.199687	0.318084
ENSMUSG00000005233.17	Spc25	2811.38	-2.0822	0.122642	-16.9779	1.1974e-64	1.15332e-62	2511.02	-2.8822	0.134696	-21.3978	1.40082e-101	2.6849e-99
ENSMUSG00000005237.15	Dnah2	15.79	-0.411233	0.460606	-0.892808	0.37196	0.529017	16.3131	-0.59654	0.392958	-1.51807	0.128996	0.223514
ENSMUSG00000005251.16	Ripk4	229.393	0.137485	0.147542	0.931839	0.35142	0.50882	229.526	0.326665	0.135713	2.40702	0.0160831	0.0375145
ENSMUSG00000005262.14	Ufd1	2557.37	0.08132	0.0744156	1.09278	0.274489	0.426311	2382.14	-0.111092	0.0644428	-1.72389	0.0847277	0.157569
ENSMUSG00000005267.14	Zfp287	419.628	-0.307188	0.10004	-3.07064	0.00213599	0.00743361	414.444	-0.292384	0.119109	-2.45477	0.0140976	0.0333585
ENSMUSG00000005268.21	Prlr	39.5962	-1.89835	0.374051	-5.07511	3.87263e-07	2.57587e-06	42.1998	-1.67499	0.297996	-5.62083	1.90042e-08	1.0625e-07
ENSMUSG00000005299.7	Letm1	3452.39	0.227246	0.105372	2.1566	0.0310372	0.0756419	3025.59	0.0128172	0.0563434	0.227484	0.820048	0.882502
ENSMUSG00000005312.16	Ubqln1	6174.08	0.237673	0.0539007	4.40947	1.03623e-05	5.67782e-05	5864.09	0.101915	0.0502553	2.02796	0.0425647	0.0876263
ENSMUSG00000005320.10	Fgfr4	14.8445	-1.26919	0.425752	-2.98106	0.00287253	0.00966692	19.5878	0.197203	0.369986	0.533002	0.594032	0.712972
ENSMUSG00000005338.15	Cadm3	10950.1	-0.677581	0.0911796	-7.43128	1.07549e-13	1.40068e-12	11006.3	-0.75308	0.0640294	-11.7615	6.16585e-32	1.53975e-30
ENSMUSG00000005354.17	Txn2	4625.28	0.141333	0.0819518	1.72458	0.0846025	0.171624	5279.02	0.280978	0.0559202	5.02463	5.044e-07	2.42002e-06
ENSMUSG00000005357.10	Slc1a6	134.74	-0.883147	0.182209	-4.8469	1.25403e-06	7.75757e-06	142.343	-0.69878	0.159948	-4.36879	1.24934e-05	5.01549e-05
ENSMUSG00000005360.15	Slc1a3	8194.38	0.116516	0.103513	1.12561	0.26033	0.40946	10936.7	0.512072	0.0624896	8.19451	2.51619e-16	2.60747e-15
ENSMUSG00000005362.15	Crbn	2087.4	-0.227469	0.0826685	-2.75158	0.00593093	0.0183472	1976.12	-0.38338	0.0761346	-5.03556	4.76453e-07	2.29526e-06
ENSMUSG00000005370.5	Msh6	1092.26	0.0448482	0.0699214	0.641408	0.521258	0.666351	1162.07	0.112217	0.0905876	1.23877	0.21543	0.337355
ENSMUSG00000005371.16	Fbxo11	4044.67	0.0200522	0.0761347	0.263378	0.792259	0.874685	3961.62	-0.118963	0.0500316	-2.37775	0.0174187	0.0402489
ENSMUSG00000005373.14	Mlxipl	4.14968	-0.879629	1.01126	-0.869834	0.384391	0.541296	10.9878	0.917951	0.524521	1.75007	0.0801057	0.150148
ENSMUSG00000005374.14	Tbl2	1609.02	-0.0850679	0.0714144	-1.19119	0.233581	0.378163	1637.03	0.206735	0.0702698	2.94202	0.00326084	0.0089274
ENSMUSG00000005378.18	Bud23	611.019	0.132178	0.0813026	1.62575	0.104003	0.202327	742.392	0.667152	0.0921948	7.23633	4.60999e-13	3.78955e-12
ENSMUSG00000005397.9	Nid1	121.933	1.64282	0.298479	5.50399	3.71298e-08	2.81082e-07	102.913	1.39926	0.291427	4.80139	1.57567e-06	7.11668e-06
ENSMUSG00000005410.7	Mcm5	184.35	-0.215749	0.147175	-1.46593	0.142667	0.259233	281.952	1.00737	0.108108	9.31812	1.18423e-20	1.62126e-19
ENSMUSG00000005413.9	Hmox1	2289.96	4.92146	0.140008	35.1513	1.10955e-270	9.30174e-268	598.438	3.34971	0.117152	28.5929	8.24145e-180	3.93222e-177
ENSMUSG00000005417.18	Mprip	11401.6	0.178927	0.0620686	2.88272	0.00394254	0.012799	10499.3	0.0322832	0.0587473	0.549526	0.582645	0.703212
ENSMUSG00000005442.14	Cic	8707.31	0.194939	0.0654899	2.97663	0.0029144	0.0097889	9492.88	0.310219	0.0541017	5.73401	9.8085e-09	5.64423e-08
ENSMUSG00000005447.13	Pafah1b3	678.888	-0.321536	0.129402	-2.48479	0.0129628	0.0360635	1042.59	0.00518224	0.0913501	0.0567295	0.954761	0.971095
ENSMUSG00000005465.10	Il27ra	2.33976	2.01115	1.38662	1.4504	0.146947	0.265291	4.6215	1.96314	0.967597	2.02889	0.04247	0.087454
ENSMUSG00000005469.11	Prkaca	5067.94	-0.291724	0.0664683	-4.38893	1.13911e-05	6.19799e-05	5610.73	-0.13799	0.0588233	-2.34583	0.0189846	0.0432827
ENSMUSG00000005470.9	Asf1b	309.643	1.27986	0.159856	8.00629	1.18218e-15	1.81784e-14	506.311	2.44362	0.100666	24.2746	3.63261e-130	1.01827e-127
ENSMUSG00000005481.19	Ddx39a	1038.2	1.02426	0.0855358	11.9746	4.82881e-33	1.97293e-31	1089.5	0.928855	0.0789467	11.7656	5.87059e-32	1.47422e-30
ENSMUSG00000005483.11	Dnajb1	3425.81	0.81802	0.0625536	13.0771	4.45097e-39	2.20938e-37	3481.36	0.713458	0.0709355	10.0578	8.48401e-24	1.37965e-22
ENSMUSG00000005501.15	Usp40	309.281	0.0982046	0.117121	0.838486	0.401758	0.558621	406.528	0.435271	0.100155	4.346	1.38646e-05	5.53423e-05
ENSMUSG00000005505.13	Kbtbd4	1224.33	-0.0394149	0.0711047	-0.554323	0.579358	0.71681	1235.87	-0.118343	0.0647087	-1.82886	0.0674207	0.129833
ENSMUSG00000005506.17	Celf1	4450.27	0.230218	0.0758221	3.03629	0.00239507	0.00822772	4073.17	0.0145101	0.0530897	0.273313	0.784613	0.857077
ENSMUSG00000005510.10	Ndufs3	2273.66	-0.00584509	0.0844924	-0.0691788	0.944847	0.96877	2402.03	-0.0545441	0.0580918	-0.938929	0.347767	0.487174
ENSMUSG00000005514.15	Por	5083.19	1.48463	0.0824452	18.0075	1.70128e-72	1.90636e-70	3505.1	0.365725	0.0656484	5.57097	2.5333e-08	1.39615e-07
ENSMUSG00000005533.11	Igf1r	5231.45	-0.0553257	0.0566249	-0.977057	0.328541	0.485825	5318.16	0.0688226	0.0727005	0.946659	0.343813	0.482871
ENSMUSG00000005534.11	Insr	3465.28	-0.0778286	0.0814706	-0.955297	0.339428	0.497191	3356.41	-0.0788984	0.076307	-1.03396	0.301154	0.437282
ENSMUSG00000005547.15	Cyp2a5	1.81304	4.40497	1.74467	2.52481	0.0115761	0.032742	#N/A	#N/A	#N/A	#N/A	#N/A	#N/A
ENSMUSG00000005553.15	Atp4a	#N/A	#N/A	#N/A	#N/A	#N/A	#N/A	1.69872	0.659106	1.22746	0.536967	0.59129	0.710556
ENSMUSG00000005566.15	Trim28	6251.12	0.320123	0.0685104	4.67262	2.97381e-06	1.75383e-05	6411.72	0.307163	0.0641596	4.78749	1.68883e-06	7.5972e-06
ENSMUSG00000005575.17	Ube2m	3311.47	0.141517	0.121941	1.16054	0.245828	0.392323	4076.63	0.309868	0.0792068	3.91213	9.14846e-05	0.000324714
ENSMUSG00000005580.12	Adcy9	510.618	-0.470945	0.120884	-3.89583	9.78614e-05	0.000455219	528.829	-0.409581	0.113587	-3.60588	0.000311101	0.00102054
ENSMUSG00000005583.17	Mef2c	4716.79	-0.0839532	0.0932128	-0.900661	0.367769	0.524837	4326.83	-0.900142	0.0821968	-10.9511	6.56685e-28	1.3648e-26
ENSMUSG00000005609.17	Ctr9	4482.37	-0.110726	0.0746153	-1.48395	0.137821	0.25223	4106.62	-0.258564	0.0716152	-3.61046	0.000305651	0.00100414
ENSMUSG00000005610.18	Eif4g2	55966	0.173459	0.0521684	3.32498	0.000884251	0.00338893	54417	0.0392921	0.0693134	0.566876	0.570798	0.692799
ENSMUSG00000005611.16	Irag1	50.5753	-0.461359	0.284294	-1.62283	0.104627	0.203368	47.4575	-0.405113	0.250135	-1.61958	0.105322	0.188752
ENSMUSG00000005615.16	Pcyt1a	2988.84	0.285759	0.0608326	4.69747	2.634e-06	1.56238e-05	2945.13	0.293429	0.0569289	5.1543	2.54575e-07	1.26358e-06
ENSMUSG00000005621.12	Zfp592	1922.19	0.125623	0.0755649	1.66245	0.0964221	0.190463	1821.23	-0.172073	0.0799758	-2.15157	0.0314314	0.0673658
ENSMUSG00000005625.16	Psmd4	3858.2	0.273095	0.0710092	3.8459	0.000120109	0.000549449	3884.29	0.165164	0.0624391	2.64521	0.00816411	0.0205431
ENSMUSG00000005628.13	Tmod4	2.31335	1.20135	1.02895	1.16754	0.24299	0.389111	2.96734	-0.194373	1.16345	-0.167066	0.867318	0.914729
ENSMUSG00000005640.12	Insrr	24.8063	-1.04246	0.34401	-3.03031	0.00244301	0.0083784	35.751	-0.209941	0.407395	-0.515324	0.606326	0.723777
ENSMUSG00000005649.18	Cabp5	2773.78	-0.986862	0.17019	-5.79859	6.68747e-09	5.5044e-08	2830	-0.843144	0.0725433	-11.6226	3.16224e-31	7.64227e-30
ENSMUSG00000005656.10	Snx6	890.273	-0.0908869	0.0964148	-0.942665	0.345852	0.503594	1145.15	0.443738	0.0695737	6.37796	1.79466e-10	1.20351e-09
ENSMUSG00000005667.9	Mthfd2	553.214	0.434427	0.108813	3.99241	6.54054e-05	0.000313491	419.429	0.511012	0.104824	4.87494	1.08844e-06	5.01918e-06
ENSMUSG00000005672.13	Kit	188.219	-0.515543	0.15833	-3.25613	0.0011294	0.00422058	234.953	-0.301701	0.120447	-2.50485	0.0122504	0.0295013
ENSMUSG00000005674.10	Tomm40l	2408.42	0.0488118	0.0687558	0.70993	0.477748	0.628707	2653.14	0.156769	0.0647281	2.42196	0.0154371	0.0361512
ENSMUSG00000005677.15	Nr1i3	2.0767	0.0802581	1.2068	0.0665051	0.946976	0.970032	1.9509	-0.209101	1.14243	-0.183031	0.854774	0.906403
ENSMUSG00000005681.13	Apoa2	35.0387	-0.0680515	0.309229	-0.220068	0.825818	0.896905	34.875	-0.447642	0.279349	-1.60245	0.109057	0.194374
ENSMUSG00000005682.10	Pan2	1390.01	0.0985438	0.0789113	1.24879	0.211741	0.351298	1330.22	-0.376215	0.0824821	-4.56117	5.08705e-06	2.1431e-05
ENSMUSG00000005683.9	Cs	6503.82	0.048492	0.0749518	0.646976	0.517647	0.663242	7159.7	0.15383	0.0545798	2.81845	0.0048256	0.0127641
ENSMUSG00000005686.18	Ampd3	473.33	0.47395	0.169307	2.79934	0.00512065	0.0161361	379.267	-0.138401	0.121167	-1.14224	0.253354	0.383313
ENSMUSG00000005687.15	Bcas2	2158.16	-0.0784866	0.0690524	-1.13662	0.255696	0.403857	2299.39	-0.0671429	0.0638744	-1.05117	0.29318	0.428757
ENSMUSG00000005696.12	Sh2d1a	599.865	-0.182253	0.101473	-1.79608	0.0724816	0.151938	468.835	-1.31386	0.115995	-11.3269	9.66049e-30	2.16853e-28
ENSMUSG00000005698.16	Ctcf	4972.02	0.16681	0.071252	2.34112	0.0192259	0.0503854	4588.79	-0.0331934	0.0503363	-0.659433	0.509618	0.639912
ENSMUSG00000005699.17	Pard6a	539.92	-0.190872	0.105087	-1.81633	0.0693195	0.146599	548.164	-0.297198	0.0953314	-3.11752	0.00182378	0.00525955
ENSMUSG00000005716.17	Pvalb	440.702	-1.89532	0.199729	-9.48948	2.32197e-21	5.173e-20	416.967	-1.59848	0.157768	-10.1318	3.99193e-24	6.60657e-23
ENSMUSG00000005718.9	Tfap4	133.126	-0.0704003	0.157598	-0.446709	0.655085	0.775209	136.87	0.0380706	0.145668	0.261351	0.793821	0.863286
ENSMUSG00000005732.15	Ranbp1	781.555	0.482409	0.0948029	5.08855	3.60819e-07	2.40493e-06	860.891	0.633289	0.0756242	8.37416	5.562e-17	5.99941e-16
ENSMUSG00000005763.16	Cd247	2.16462	1.09932	1.17725	0.933806	0.350404	0.507941	2.12705	1.16272	1.1738	0.990566	0.321897	0.459207
ENSMUSG00000005774.13	Rfx5	740.725	-0.561977	0.133099	-4.22225	2.4188e-05	0.000124572	790.345	-0.487922	0.067562	-7.22184	5.129e-13	4.20234e-12
ENSMUSG00000005779.13	Psmb4	4345.07	0.204164	0.069684	2.92986	0.00339117	0.0111955	4704.22	0.235619	0.0607175	3.88057	0.000104212	0.000366637
ENSMUSG00000005800.4	Mmp8	#N/A	#N/A	#N/A	#N/A	#N/A	#N/A	3.95813	5.34019	1.2842	4.15838	3.20518e-05	0.000121801
ENSMUSG00000005802.13	Slc30a4	2833.09	0.141891	0.105821	1.34087	0.179963	0.310218	2634.82	0.102583	0.0837315	1.22515	0.220519	0.343676
ENSMUSG00000005803.15	Sqor	24.6478	-0.742877	0.336663	-2.20659	0.0273429	0.0678923	60.3533	1.33913	0.243173	5.50692	3.65163e-08	1.97701e-07
ENSMUSG00000005804.15	Bloc1s6	850.125	-0.0874101	0.0783052	-1.11627	0.264305	0.414045	952.29	0.247925	0.0822363	3.01479	0.00257161	0.00719775
ENSMUSG00000005813.13	Metap1	854.313	0.161465	0.0973169	1.65917	0.0970819	0.191499	959.467	0.177202	0.0794171	2.23128	0.0256625	0.0564919
ENSMUSG00000005823.10	Gpr108	2812.2	0.234076	0.102392	2.28608	0.0222498	0.0570743	2706.28	0.0793205	0.0607923	1.30478	0.191968	0.308086
ENSMUSG00000005824.8	Tnfsf14	#N/A	#N/A	#N/A	#N/A	#N/A	#N/A	3.41313	5.11638	1.38872	3.68426	0.000229372	0.000767598
ENSMUSG00000005846.13	Rsl1d1	3515.21	0.551713	0.0778691	7.08514	1.38907e-12	1.66358e-11	3183.95	0.380307	0.0559726	6.79451	1.08682e-11	8.03625e-11
ENSMUSG00000005864.8	Cnga2	1.32805	3.08699	1.61542	1.91095	0.0560106	0.123375	#N/A	#N/A	#N/A	#N/A	#N/A	#N/A
ENSMUSG00000005871.16	Apc	9265	-0.131448	0.110087	-1.19404	0.23246	0.37674	8396.68	-0.370033	0.0920796	-4.01862	5.8539e-05	0.0002145
ENSMUSG00000005873.7	Reep5	6240.72	-0.482537	0.0845726	-5.7056	1.15935e-08	9.31222e-08	6476.42	-0.322114	0.0935194	-3.44435	0.000572428	0.00180568
ENSMUSG00000005881.14	Ergic3	4582.29	0.0740731	0.0844332	0.877298	0.380325	0.53747	5084.41	-0.0437855	0.0645933	-0.677864	0.497858	0.629738
ENSMUSG00000005882.19	Uqcc1	2832.66	-0.108482	0.058205	-1.8638	0.0623498	0.134447	2918.95	-0.135122	0.0616574	-2.1915	0.0284154	0.0618415
ENSMUSG00000005886.15	Ncoa2	8608.4	0.0622822	0.0803013	0.775606	0.437982	0.592819	7173.19	-0.279236	0.0714822	-3.90637	9.36912e-05	0.000332073
ENSMUSG00000005891.8	Prl4a1	12.0177	0.238621	0.53102	0.449363	0.65317	0.773705	5.0744	0.11024	0.796196	0.138458	0.889879	0.929334
ENSMUSG00000005893.15	Nr2c2	3840.97	-0.284832	0.0920936	-3.09286	0.0019824	0.00695901	3950.45	-0.132865	0.0674395	-1.97014	0.0488221	0.0985895
ENSMUSG00000005897.15	Nr2c1	802.162	0.130049	0.0885343	1.46891	0.141858	0.258033	712.479	-0.0775902	0.0753662	-1.02951	0.30324	0.439291
ENSMUSG00000005899.15	Smpd4	782.522	0.0123131	0.0875927	0.140573	0.888208	0.936258	876.668	0.191438	0.0818559	2.33872	0.01935	0.0439861
ENSMUSG00000005907.15	Pex1	702.027	-0.00315711	0.0820539	-0.038476	0.969308	0.983561	681.685	-0.0762059	0.0852766	-0.893632	0.371519	0.511408
ENSMUSG00000005917.16	Otx1	9.27141	0.379753	0.925939	0.410127	0.681713	0.793802	14.0484	1.42475	0.832378	1.71166	0.0869593	0.16078
ENSMUSG00000005936.20	Kctd20	2716.89	-0.0601958	0.0666326	-0.903399	0.366314	0.523426	2763.09	-0.129433	0.0521098	-2.48385	0.0129972	0.0310627
ENSMUSG00000005947.12	Itgae	25.7865	-0.327942	0.325682	-1.00694	0.313964	0.47093	27.6358	0.0848435	0.324007	0.261857	0.793431	0.863137
ENSMUSG00000005949.10	Ctns	290	-0.223262	0.14627	-1.52637	0.126917	0.236481	400.019	0.622656	0.102224	6.09109	1.12145e-09	7.03653e-09
ENSMUSG00000005950.15	P2rx5	49.0649	-0.291865	0.27419	-1.06446	0.287118	0.440993	66.1892	-0.172068	0.219519	-0.783842	0.433133	0.570782
ENSMUSG00000005951.14	Shpk	242.554	0.0247334	0.125164	0.197608	0.843352	0.908278	222.475	0.072312	0.118584	0.609794	0.541998	0.669511
ENSMUSG00000005952.16	Trpv1	5.56234	0.71964	0.699216	1.02921	0.303381	0.45921	3.82805	0.152555	0.833033	0.183132	0.854695	0.906403
ENSMUSG00000005958.16	Ephb3	282.105	-0.369582	0.135962	-2.71827	0.0065624	0.0199624	412.093	0.409225	0.110053	3.71845	0.000200448	0.000675845
ENSMUSG00000005968.15	Tuft1	429.293	0.0408839	0.187986	0.217484	0.827831	0.897971	533.489	-0.151318	0.0989437	-1.52933	0.126183	0.219403
ENSMUSG00000005973.7	Rcn1	1099.78	-0.757819	0.0875865	-8.65223	5.05023e-18	9.21128e-17	1643.57	0.279709	0.0653292	4.28153	1.85609e-05	7.28437e-05
ENSMUSG00000005981.12	Trap1	1930.09	-0.00745444	0.0684372	-0.108924	0.913263	0.95039	2262.79	0.528946	0.058972	8.96945	2.97998e-19	3.73748e-18
ENSMUSG00000005982.15	Naa60	2746.31	-0.079614	0.0859714	-0.926052	0.354419	0.512147	2818.12	-0.00125802	0.0697368	-0.0180396	0.985607	0.990821
ENSMUSG00000005983.16	1700037C18Rik	185.382	0.382981	0.16891	2.26737	0.0233677	0.0594702	190.056	0.833854	0.131276	6.35193	2.12632e-10	1.41786e-09
ENSMUSG00000005986.17	Ankrd13d	310.527	-0.886253	0.128445	-6.89983	5.20635e-12	5.91595e-11	356.966	-0.772767	0.100838	-7.66349	1.80947e-14	1.64214e-13
ENSMUSG00000005994.15	Tyrp1	67.367	-1.26157	0.859014	-1.46863	0.141934	0.258109	37.1482	-1.89344	0.504738	-3.75133	0.0001759	0.000597843
ENSMUSG00000006005.19	Tpr	4749.65	0.13181	0.0835329	1.57794	0.11458	0.218548	4336.92	0.190251	0.0785841	2.42099	0.0154783	0.0362394
ENSMUSG00000006007.15	Pdc	93334.6	-0.438456	0.147565	-2.97128	0.00296558	0.00994459	96754.9	-1.25014	0.0619355	-20.1845	1.33983e-90	2.2256e-88
ENSMUSG00000006010.15	Odr4	1579.99	-0.347906	0.0749963	-4.63898	3.5014e-06	2.04791e-05	1606.09	-0.0931142	0.0754991	-1.23331	0.217459	0.339801
ENSMUSG00000006019.16	Dhx34	763.414	-0.0837726	0.106651	-0.785482	0.432171	0.587202	790.962	0.233271	0.0875969	2.663	0.00774473	0.0195956
ENSMUSG00000006021.6	Kptn	690.098	-0.155385	0.0855806	-1.81565	0.0694234	0.14675	776.896	0.115419	0.0868851	1.32842	0.184041	0.298224
ENSMUSG00000006024.14	Napa	7411.66	-0.0616707	0.0840471	-0.733764	0.463092	0.61572	7211.78	-0.197724	0.0830529	-2.3807	0.0172797	0.0399718
ENSMUSG00000006050.13	Sra1	850.472	0.0962548	0.0866246	1.11117	0.266495	0.416755	925.683	0.393274	0.0830549	4.73511	2.18941e-06	9.68586e-06
ENSMUSG00000006057.16	Atp5g1	3695.09	0.333606	0.10128	3.29388	0.000988132	0.00373832	4007.36	0.25366	0.0732845	3.46131	0.000537558	0.00170168
ENSMUSG00000006058.11	Snf8	1068.16	0.121687	0.0847873	1.4352	0.151231	0.271201	1118.23	0.154087	0.0708114	2.17602	0.0295541	0.0638919
ENSMUSG00000006095.13	Tbcb	1416.65	-0.115298	0.0635955	-1.81299	0.0698327	0.147402	2006.24	0.386702	0.0744729	5.19252	2.07467e-07	1.03826e-06
ENSMUSG00000006127.10	Inpp5k	2561.55	-0.226519	0.0993684	-2.27958	0.0226324	0.0578918	2195.57	-0.328864	0.0617254	-5.32785	9.93802e-08	5.15641e-07
ENSMUSG00000006134.5	Crkl	2295.07	-0.0555448	0.0753987	-0.736681	0.461316	0.614084	2377.72	-0.0193947	0.0683125	-0.283911	0.776478	0.851802
ENSMUSG00000006143.13	Upk3bl	33.445	1.28808	0.38438	3.35106	0.000805023	0.00311163	28.0761	0.673079	0.340372	1.97748	0.0479871	0.0971307
ENSMUSG00000006154.14	Eps8l1	905.428	-0.0981154	0.58943	-0.166458	0.867796	0.923878	471.617	-0.546805	0.437312	-1.25038	0.211162	0.331976
ENSMUSG00000006169.21	Clint1	2025.28	0.436914	0.0767509	5.69263	1.25097e-08	1.00127e-07	1814.95	0.226253	0.0634917	3.5635	0.000365938	0.00118758
ENSMUSG00000006191.18	Cdkal1	545.007	-0.0215451	0.0853377	-0.252468	0.800679	0.880117	520.907	-0.0244662	0.0834633	-0.293138	0.769417	0.847455
ENSMUSG00000006204.8	Cdcp3	2277.07	0.307379	0.42058	0.730846	0.464873	0.617331	1327.15	-1.16841	0.263727	-4.4304	9.40604e-06	3.83929e-05
ENSMUSG00000006205.14	Htra1	3433.77	0.21969	0.103135	2.13013	0.0331613	0.0799196	3483.74	0.94585	0.0842456	11.2273	2.99487e-29	6.61022e-28
ENSMUSG00000006215.13	Zbtb17	926.902	0.220742	0.0845878	2.60961	0.00906444	0.0263381	975.457	0.0633589	0.0709106	0.893504	0.371587	0.51145
ENSMUSG00000006218.5	Fam131c	41.6205	-0.135742	0.334245	-0.406113	0.684659	0.795874	52.0364	-0.171669	0.226641	-0.757452	0.448779	0.585517
ENSMUSG00000006219.13	Fblim1	272.209	3.39384	0.166277	20.4107	1.34231e-92	2.06689e-90	176.114	2.60641	0.19474	13.3841	7.49435e-41	2.76871e-39
ENSMUSG00000006221.8	Hspb7	2.18197	2.34232	1.53497	1.52597	0.127018	0.236649	2.04273	1.00438	1.26806	0.79206	0.428326	0.566255
ENSMUSG00000006235.7	Epor	15.5065	-0.23312	0.522176	-0.44644	0.655279	0.775259	21.4188	-1.03045	0.342704	-3.00681	0.00264009	0.00737093
ENSMUSG00000006241.17	Ccdc159	46.0726	-0.33115	0.294086	-1.12603	0.260153	0.409252	68.0962	0.284391	0.209478	1.35762	0.174585	0.285939
ENSMUSG00000006262.16	Mob1b	1520.65	0.191175	0.175076	1.09195	0.274853	0.426789	1748.28	0.359886	0.0967204	3.72089	0.000198526	0.000669867
ENSMUSG00000006269.8	Atp6v1b1	4.8212	-0.326408	0.809662	-0.403141	0.686844	0.797759	2.24073	-3.90286	1.42841	-2.73231	0.00628914	0.0162669
ENSMUSG00000006270.8	Vax1	18.2644	2.96091	0.486393	6.08748	1.14701e-09	1.02054e-08	9.5483	1.72283	0.631536	2.728	0.00637206	0.0164586
ENSMUSG00000006273.15	Atp6v1b2	24387.3	-0.140423	0.0710498	-1.97641	0.0481086	0.108883	22432.8	-0.298476	0.0601303	-4.96382	6.91204e-07	3.25841e-06
ENSMUSG00000006276.11	Eps15l1	1760.1	0.0966105	0.0816575	1.18312	0.236763	0.381921	1685.24	0.0189934	0.0661837	0.28698	0.774128	0.850471
ENSMUSG00000006281.9	Tep1	436.119	-0.0176375	0.0861845	-0.204649	0.837847	0.9045	514.058	0.284959	0.0959135	2.971	0.00296835	0.00818761
ENSMUSG00000006288.9	Ttc5	1295.8	0.0337954	0.081971	0.412284	0.680131	0.792492	1338.29	-0.001386	0.0660691	-0.0209781	0.983263	0.989529
ENSMUSG00000006289.15	Osgep	1477.87	-0.0949583	0.0752249	-1.26233	0.206831	0.344922	1747.93	-0.388166	0.0561913	-6.90793	4.91774e-12	3.7282e-11
ENSMUSG00000006299.14	Aamp	4815.63	0.00860057	0.0764357	0.11252	0.910411	0.949007	5313.03	0.163515	0.0606006	2.69825	0.00697057	0.0178462
ENSMUSG00000006301.18	Tmbim1	2543.78	3.5386	0.0837128	42.2707	0	0	1194.94	2.12673	0.0889275	23.9153	2.12064e-126	5.52969e-124
ENSMUSG00000006304.15	Arpc2	4750.06	0.648312	0.0617681	10.4959	9.02179e-26	2.61136e-24	4963.73	0.532183	0.0552619	9.6302	5.96137e-22	8.80657e-21
ENSMUSG00000006307.17	Kmt2b	4053.52	0.189653	0.0505229	3.7538	0.000174171	0.000772406	3781.4	0.00838591	0.0789189	0.10626	0.915376	0.945601
ENSMUSG00000006313.6	Upk1a	5.15095	0.857964	0.763536	1.12367	0.261152	0.410299	6.01189	-0.98395	0.709454	-1.38691	0.165468	0.273827
ENSMUSG00000006315.10	Tmem147	1777.31	0.130004	0.0966732	1.34478	0.178696	0.308455	2029.17	0.408553	0.0712037	5.73781	9.59097e-09	5.52756e-08
ENSMUSG00000006333.15	Rps9	8568.06	0.167531	0.0499027	3.35716	0.000787487	0.00305166	11569.2	0.78064	0.0502866	15.5238	2.39333e-54	1.48671e-52
ENSMUSG00000006335.17	Tfpt	755.931	0.565197	0.0950295	5.9476	2.7211e-09	2.33127e-08	760.706	0.664876	0.0899726	7.38976	1.47097e-13	1.2571e-12
ENSMUSG00000006342.16	Susd2	257.86	-1.1791	0.14656	-8.04512	8.61578e-16	1.33941e-14	294.142	-1.25148	0.11491	-10.891	1.27239e-27	2.59866e-26
ENSMUSG00000006344.18	Ggt5	10.5629	-0.203039	0.573271	-0.354176	0.723207	0.824643	11.9778	0.580415	0.492636	1.17818	0.238724	0.365743
ENSMUSG00000006345.11	Ggt1	25.9071	-1.67151	0.415258	-4.02525	5.69159e-05	0.000275581	42.8569	0.560871	0.288404	1.94474	0.0518064	0.103616
ENSMUSG00000006356.11	Crip2	698.933	-1.09178	0.124635	-8.75981	1.95585e-18	3.66479e-17	1112.42	0.326968	0.125604	2.60316	0.00923689	0.0229388
ENSMUSG00000006360.12	Crip1	68.0004	0.249466	0.286258	0.871471	0.383497	0.540586	150.555	1.60083	0.165201	9.69018	3.31947e-22	4.97921e-21
ENSMUSG00000006362.17	Cbfa2t3	658.408	0.429213	0.0908449	4.72468	2.30482e-06	1.37869e-05	546.958	-0.291744	0.0989995	-2.94692	0.00320951	0.00879977
ENSMUSG00000006369.15	Fbln1	223.985	2.5957	0.843311	3.07799	0.00208404	0.00727743	323.54	3.11764	1.33677	2.33222	NA	NA
ENSMUSG00000006373.11	Pgrmc1	6974.31	-0.306449	0.0619328	-4.94809	7.49471e-07	4.76926e-06	7363.42	-0.343063	0.0550935	-6.22693	4.75652e-10	3.07747e-09
ENSMUSG00000006378.16	Gcat	40.256	-0.0620441	0.327405	-0.189502	0.849699	0.912053	68.3749	1.01945	0.214911	4.74359	2.09959e-06	9.31607e-06
ENSMUSG00000006386.16	Tek	98.3227	-1.17232	0.234069	-5.00841	5.48807e-07	3.57063e-06	194.623	0.594038	0.12924	4.5964	4.29846e-06	1.83083e-05
ENSMUSG00000006390.16	Elovl1	371.206	2.08316	0.165329	12.6001	2.10937e-36	9.62612e-35	379.13	2.16427	0.112477	19.242	1.64739e-82	2.18596e-80
ENSMUSG00000006392.17	Med8	472.518	0.381616	0.106197	3.59348	0.000326294	0.00137178	521.303	0.501179	0.0937897	5.34364	9.10961e-08	4.74525e-07
ENSMUSG00000006395.17	Hyi	93.2049	-0.927467	0.181203	-5.1184	3.08146e-07	2.07216e-06	167.13	0.40444	0.157942	2.56069	0.0104465	0.0255968
ENSMUSG00000006398.16	Cdc20	18.5605	0.656331	0.442883	1.48195	0.138353	0.253019	31.2217	0.890678	0.302227	2.94705	0.00320819	0.00879722
ENSMUSG00000006403.14	Adamts4	228.861	2.44374	0.231325	10.5641	4.37208e-26	1.28355e-24	82.4829	0.814308	0.193229	4.21421	2.50656e-05	9.658e-05
ENSMUSG00000006411.13	Nectin4	170.871	0.0428489	0.190204	0.225279	0.821762	0.894775	145.544	-0.553645	0.138643	-3.9933	6.51588e-05	0.000237206
ENSMUSG00000006412.11	Pfdn2	2029.02	0.229869	0.0919444	2.50009	0.0124162	0.0347736	2015.79	0.0599028	0.0724205	0.827152	0.408151	0.548071
ENSMUSG00000006418.18	Rnf114	2071.62	0.131622	0.0645764	2.03824	0.0415262	0.0964938	2423.58	0.364409	0.0636998	5.72071	1.06077e-08	6.08072e-08
ENSMUSG00000006423.16	Steep1	1807.33	-0.378019	0.0899305	-4.20346	2.62871e-05	0.000134709	1863.03	-0.16319	0.0839047	-1.94494	0.0517817	0.103577
ENSMUSG00000006435.17	Neurl1a	2733.87	0.257597	0.0703365	3.66234	0.000249917	0.00107505	2789.28	0.249112	0.0628647	3.96266	7.41185e-05	0.000266877
ENSMUSG00000006442.11	Srm	1233.15	1.25383	0.155959	8.03948	9.02218e-16	1.39875e-14	1424.4	1.40574	0.078035	18.0142	1.50762e-72	1.5229e-70
ENSMUSG00000006445.4	Epha2	799.854	4.22138	0.112335	37.5786	0	0	203.858	2.21366	0.154447	14.3328	1.36432e-46	6.44104e-45
ENSMUSG00000006456.11	Rbm14	1243.85	0.306299	0.0835258	3.66712	0.000245302	0.00105861	1401.78	0.510308	0.0810427	6.29677	3.03906e-10	1.99739e-09
ENSMUSG00000006457.5	Actn3	19.2784	-0.431794	0.353463	-1.22161	0.221855	0.363706	24.2113	-0.388802	0.419079	-0.927753	0.353536	0.493222
ENSMUSG00000006462.7	A530013C23Rik	#N/A	#N/A	#N/A	#N/A	#N/A	#N/A	1.9881	-0.173568	1.26799	-0.136884	0.891122	0.929881
ENSMUSG00000006463.14	Zdhhc24	468.995	-0.334597	0.106171	-3.15149	0.00162442	0.00582838	607.512	0.230284	0.0976028	2.3594	0.0183047	0.0419418
ENSMUSG00000006464.10	Bbs1	4674.21	0.00283376	0.0958777	0.029556	0.976421	0.987651	3893.53	-0.281682	0.0577758	-4.87544	1.08568e-06	5.00747e-06
ENSMUSG00000006471.19	Ndor1	165.2	0.0116119	0.133778	0.0867998	0.930831	0.961042	186.793	0.242522	0.120816	2.00736	0.044711	0.0915657
ENSMUSG00000006476.20	Nsmf	2165.21	-0.423354	0.0915493	-4.62432	3.75822e-06	2.1902e-05	2468.32	-0.226458	0.0947377	-2.39037	0.0168314	0.0390688
ENSMUSG00000006494.12	Pdk1	1285.33	-1.92361	0.103508	-18.5842	4.31273e-77	5.22025e-75	1657.55	-0.465408	0.117904	-3.94736	7.90182e-05	0.000283336
ENSMUSG00000006498.17	Ptbp1	2761.48	1.07743	0.0766804	14.0509	7.60974e-45	4.61787e-43	3182.55	1.14698	0.0660955	17.3533	1.86193e-67	1.65689e-65
ENSMUSG00000006517.6	Mvd	493.51	0.251568	0.107004	2.35102	0.0187222	0.0492802	567.211	0.00753239	0.0861285	0.0874552	0.93031	0.955498
ENSMUSG00000006519.12	Cyba	115.822	0.412682	0.162403	2.54109	0.0110507	0.0314316	309.266	2.15336	0.165505	13.0108	1.0619e-38	3.61902e-37
ENSMUSG00000006526.14	Stimate	913.615	0.169037	0.0724113	2.3344	0.0195748	0.0511576	885.598	-0.0555109	0.0711195	-0.78053	0.435079	0.572562
ENSMUSG00000006527.17	Sfmbt1	1634.73	0.025609	0.0960286	0.266681	0.789715	0.872878	1624.01	0.0147139	0.0745259	0.197434	0.843488	0.898756
ENSMUSG00000006538.13	Ihh	2.26602	1.20081	1.07121	1.12099	0.262292	0.411576	1.35812	-0.400224	1.356	-0.29515	0.76788	NA
ENSMUSG00000006542.14	Prkag3	106.16	1.00436	0.223424	4.49529	6.94756e-06	3.90219e-05	36.6913	-2.26417	0.345454	-6.55419	5.59442e-11	3.93646e-10
ENSMUSG00000006546.4	Cryba2	354.463	4.87862	1.78663	2.73064	0.00632124	0.0193615	374.95	7.99969	1.56814	5.1014	3.37158e-07	1.65046e-06
ENSMUSG00000006567.12	Atp7b	328.845	-0.0945556	0.110943	-0.852287	0.394055	0.551092	298.048	-0.967793	0.138128	-7.00648	2.44383e-12	1.90222e-11
ENSMUSG00000006575.15	Rundc3a	5001.5	-0.201976	0.0728769	-2.77147	0.00558044	0.0174057	5329.56	-0.241028	0.0765678	-3.14791	0.00164443	0.00478665
ENSMUSG00000006576.17	Slc4a3	3737.69	-0.0952099	0.093902	-1.01393	0.310617	0.467257	3803.31	-0.258258	0.0609587	-4.23661	2.26917e-05	8.80079e-05
ENSMUSG00000006585.4	Cdt1	332.965	1.66677	0.140353	11.8755	1.58624e-32	6.32124e-31	198.879	1.38598	0.146461	9.46314	2.98844e-21	4.22013e-20
ENSMUSG00000006586.16	Runx1t1	853.829	-0.863311	0.116302	-7.42303	1.14467e-13	1.48735e-12	841.261	-0.855543	0.0709346	-12.061	1.69681e-33	4.57894e-32
ENSMUSG00000006587.7	Snai3	6.43879	1.67939	0.707072	2.37513	0.0175427	0.0466385	5.6083	0.713027	0.684893	1.04108	0.297839	0.433782
ENSMUSG00000006589.9	Aprt	564.311	1.07383	0.0921534	11.6526	2.22577e-31	8.3967e-30	758.115	1.46426	0.0818158	17.8971	1.24225e-71	1.2272e-69
ENSMUSG00000006599.14	Gtf2h1	1703.43	0.184052	0.0713363	2.58006	0.0098782	0.0284506	1542.04	0.051508	0.0584321	0.881502	0.378046	0.518037
ENSMUSG00000006611.16	Hfe	536	-0.41537	0.134336	-3.09202	0.00198798	0.00697641	527.206	-0.399289	0.130907	-3.05017	0.00228711	0.00646275
ENSMUSG00000006638.16	Abhd1	56.9478	-0.656011	0.23786	-2.75797	0.00581617	0.0180415	61.0184	0.0230344	0.205055	0.112332	0.91056	0.942371
ENSMUSG00000006641.13	Slc5a6	956.233	-0.366269	0.0891327	-4.10925	3.96938e-05	0.000198338	1161.75	-0.0695737	0.0741994	-0.937659	0.34842	0.487966
ENSMUSG00000006649.18	Nphs1	45.9396	-0.55372	0.311025	-1.78031	0.0750258	0.156118	45.6252	-1.0681	0.257063	-4.155	3.25285e-05	0.000123489
ENSMUSG00000006651.9	Aplp1	9910.68	-0.347917	0.104089	-3.34249	0.000830318	0.00320448	9793.47	-0.645891	0.0807791	-7.99578	1.2876e-15	1.26865e-14
ENSMUSG00000006673.15	Qrich1	3377.41	0.215196	0.0649625	3.31261	0.000924282	0.00352148	2964.45	-0.0182739	0.0525604	-0.347674	0.728085	0.818308
ENSMUSG00000006675.11	P4htm	3014.38	0.00389813	0.0857345	0.0454675	0.963735	0.979944	2935.5	-0.350224	0.0684405	-5.11721	3.10095e-07	1.52766e-06
ENSMUSG00000006676.17	Usp19	6548.6	0.22391	0.075361	2.97117	0.00296666	0.00994674	5998.55	0.0254337	0.06939	0.366533	0.713968	0.807643
ENSMUSG00000006678.7	Pola1	289.909	-0.0860176	0.121461	-0.708191	0.478827	0.629838	339.565	0.544587	0.127584	4.26845	1.96838e-05	7.69945e-05
ENSMUSG00000006699.18	Cdc42	7706.26	0.223663	0.0515723	4.33689	1.44513e-05	7.72931e-05	8423.18	0.310458	0.0618675	5.01812	5.21803e-07	2.49672e-06
ENSMUSG00000006705.14	Pknox1	1630.86	0.445228	0.0770822	5.77602	7.64864e-09	6.25459e-08	1370.96	-0.0519023	0.0591482	-0.877497	0.380217	0.520126
ENSMUSG00000006711.16	D130043K22Rik	84.6614	-1.59421	0.204306	-7.80303	6.04372e-15	8.7692e-14	102.117	-1.40142	0.200721	-6.98193	2.91162e-12	2.24761e-11
ENSMUSG00000006715.12	Gmnn	105.923	-0.681906	0.181006	-3.76731	0.000165018	0.00073455	128.408	0.0384755	0.180798	0.212809	0.831476	0.891123
ENSMUSG00000006717.8	Acot13	780.132	-0.370264	0.122787	-3.0155	0.00256556	0.00873385	900.746	-0.171466	0.073693	-2.32676	0.0199779	0.0452757
ENSMUSG00000006720.17	Zfp184	175.372	0.028938	0.148137	0.195346	0.845122	0.909276	177.232	0.0490228	0.127951	0.383136	0.701619	0.79782
ENSMUSG00000006724.13	Cyp27b1	24.1454	4.64448	0.693064	6.70137	2.06475e-11	2.18187e-10	1.9733	-0.205511	1.08528	-0.189361	0.84981	0.90326
ENSMUSG00000006728.13	Cdk4	1207.71	0.563358	0.0758013	7.43203	1.06941e-13	1.39356e-12	1785.33	1.26763	0.0655411	19.3411	2.42479e-83	3.29551e-81
ENSMUSG00000006731.11	B4galnt1	662.468	-0.695274	0.130176	-5.34103	9.24186e-08	6.64094e-07	705.363	-0.706674	0.148767	-4.75022	2.03192e-06	9.04082e-06
ENSMUSG00000006732.15	Mettl1	433.96	1.33562	0.0940993	14.1937	1.00248e-45	6.25099e-44	553.895	1.88321	0.0955936	19.7002	2.14719e-86	3.04752e-84
ENSMUSG00000006736.10	Tspan31	2966.94	0.0727071	0.0572121	1.27083	0.203787	0.341153	3612.19	0.424774	0.0527601	8.05105	8.20893e-16	8.16704e-15
ENSMUSG00000006740.15	Kif5b	6983.34	0.335506	0.104656	3.2058	0.00134686	0.00493383	5651.94	0.047268	0.0901037	0.524596	0.599864	0.717897
ENSMUSG00000006763.15	Saal1	462.618	-0.219662	0.0997295	-2.20258	0.0276244	0.0684712	535.936	0.0535119	0.0988621	0.541278	0.588316	0.708424
ENSMUSG00000006764.9	Tph2	90.6062	-3.82395	0.281302	-13.5938	4.36104e-42	2.39592e-40	116.433	-2.90503	0.200299	-14.5035	1.15126e-47	5.67406e-46
ENSMUSG00000006777.8	Krt23	5.23589	0.646504	1.02898	0.628295	0.52981	0.67389	#N/A	#N/A	#N/A	#N/A	#N/A	#N/A
ENSMUSG00000006782.17	Cnp	520.791	-1.20485	0.133135	-9.04989	1.43119e-19	2.87955e-18	802.107	0.357935	0.0961262	3.7236	0.000196406	0.000663312
ENSMUSG00000006784.15	Odad4	262.929	0.298429	0.147071	2.02915	0.0424433	0.0982214	209.79	-0.359424	0.142348	-2.52497	0.0115707	0.0280361
ENSMUSG00000006800.15	Sulf2	3008.87	0.749964	0.120935	6.20135	5.59801e-10	5.1217e-09	3146.89	0.940763	0.0750251	12.5393	4.54927e-36	1.37305e-34
ENSMUSG00000006818.6	Sod2	5881.28	0.118649	0.0926754	1.28026	0.200453	0.337217	6142.33	-0.00458519	0.0472431	-0.0970553	0.922682	0.950662
ENSMUSG00000006850.9	Tmco6	236.158	-0.508989	0.127662	-3.98701	6.69107e-05	0.000320128	268.791	-0.118821	0.103788	-1.14485	0.252273	0.38191
ENSMUSG00000006906.11	Stambp	798.853	-0.264944	0.101865	-2.60093	0.00929723	0.0269419	907.844	-0.116514	0.0722828	-1.61192	0.10698	0.191294
ENSMUSG00000006920.15	Ezh1	3047.43	-0.170144	0.0968723	-1.75637	0.0790244	0.162625	2976.86	-0.227006	0.0495507	-4.58129	4.62108e-06	1.9582e-05
ENSMUSG00000006930.16	Hap1	2909.11	-0.250358	0.104672	-2.39182	0.0167649	0.0448165	3381.06	-0.00128055	0.109149	-0.0117321	0.990639	0.99383
ENSMUSG00000006931.16	P3h4	285.88	-0.297096	0.13526	-2.19648	0.0280573	0.0694197	460.86	0.690939	0.0947981	7.28853	3.13356e-13	2.60936e-12
ENSMUSG00000006932.18	Ctnnb1	15463	0.229095	0.0572926	3.99868	6.36964e-05	0.000305978	14493.3	0.125326	0.044263	2.8314	0.00463446	0.0123035
ENSMUSG00000006941.6	Eif1b	3133.02	0.163802	0.0702336	2.33224	0.019688	0.0514	3441.62	0.0530267	0.0788277	0.672691	0.501144	0.632672
ENSMUSG00000006958.15	Chrd	40.6042	-0.380312	0.29476	-1.29024	0.196966	0.332441	57.5956	-0.567812	0.22982	-2.47069	0.0134854	0.0320558
ENSMUSG00000006998.17	Psmd2	8066.51	0.191452	0.061143	3.13121	0.00174086	0.00619759	8589.83	0.413445	0.0461439	8.9599	3.24981e-19	4.0668e-18
ENSMUSG00000007021.6	Syngr3	1645.74	0.166855	0.0899069	1.85586	0.0634732	0.136635	2306.52	0.900151	0.087328	10.3077	6.50392e-25	1.13062e-23
ENSMUSG00000007029.17	Vars	1752.17	0.212599	0.0862491	2.46495	0.0137034	0.0377753	2110.33	0.749816	0.0926537	8.09268	5.83683e-16	5.88804e-15
ENSMUSG00000007030.9	Vwa7	39.2053	-1.78444	0.289481	-6.16428	7.08034e-10	6.42597e-09	52.6129	-1.26175	0.334248	-3.77489	0.000160079	0.00054789
ENSMUSG00000007033.5	Hspa1l	12.8915	0.333616	0.607425	0.549229	0.582848	0.719776	14.9244	1.04322	0.42071	2.47967	0.0131503	0.0313619
ENSMUSG00000007034.16	Slc44a4	1.54732	2.44541	2.043	1.19697	0.231318	0.375467	#N/A	#N/A	#N/A	#N/A	#N/A	#N/A
ENSMUSG00000007035.16	Msh5	23.893	0.328764	0.340968	0.964207	0.334942	0.492193	25.5574	0.0866782	0.314711	0.275422	0.782992	0.856183
ENSMUSG00000007036.16	Abhd16a	2695.52	-0.115983	0.0861111	-1.3469	0.178012	0.30751	2927.91	-0.0407925	0.075437	-0.540749	0.588681	0.708673
ENSMUSG00000007038.6	Neu1	1825.58	-0.069785	0.0869497	-0.80259	0.422212	0.578286	1953.39	0.127604	0.0600641	2.12446	0.0336315	0.0716023
ENSMUSG00000007039.13	Ddah2	376.348	-1.00267	0.121295	-8.26636	1.38115e-16	2.28192e-15	734.643	0.143935	0.103568	1.38977	0.1646	0.272591
ENSMUSG00000007041.10	Clic1	3931.14	3.78708	0.085701	44.1894	0	0	1872.95	2.24433	0.100833	22.258	9.44437e-110	2.05621e-107
ENSMUSG00000007050.18	Lsm2	704.959	0.370417	0.171472	2.16022	0.0307558	0.0750898	618.642	0.138037	0.0916547	1.50605	0.132054	0.22802
ENSMUSG00000007080.15	Pole	69.4597	-0.0343473	0.25988	-0.132166	0.894853	0.940343	86.7715	0.597617	0.184653	3.23644	0.00121033	0.00360782
ENSMUSG00000007097.15	Atp1a2	902.457	0.124116	0.613503	0.202308	0.839676	0.905685	937.061	0.230643	0.831386	0.27742	NA	NA
ENSMUSG00000007107.7	Atp1a4	2.92911	1.43208	1.0664	1.3429	0.179304	0.309293	3.44481	-0.240681	0.836911	-0.287582	0.773667	0.850131
ENSMUSG00000007122.12	Casq1	23.3273	0.170348	0.354637	0.480344	0.630983	0.757583	37.0579	1.82314	0.290524	6.27536	3.48832e-10	2.28063e-09
ENSMUSG00000007207.11	Stx1a	247.942	-0.903341	0.13471	-6.70582	2.00283e-11	2.12139e-10	252.447	-0.67639	0.121385	-5.57228	2.51421e-08	1.38665e-07
ENSMUSG00000007216.7	Zfp775	546.441	0.0931209	0.122117	0.762556	0.445728	0.599977	544.377	-0.255884	0.0972651	-2.63079	0.00851864	0.0213227
ENSMUSG00000007279.15	Scube2	115.235	-0.0208094	0.165968	-0.125382	0.900221	0.943099	89.205	-1.33374	0.204722	-6.5149	7.2738e-11	5.05156e-10
ENSMUSG00000007338.11	Mrpl49	3610.46	0.0443796	0.104889	0.423111	0.672214	0.786696	3379.12	-0.348419	0.082599	-4.2182	2.46259e-05	9.4984e-05
ENSMUSG00000007379.16	Dennd2c	48.9245	0.817863	0.253815	3.22227	0.00127178	0.00468382	45.0293	0.658087	0.266159	2.47253	0.013416	0.0319216
ENSMUSG00000007411.17	Mark3	2759.67	0.321872	0.0550972	5.84189	5.16118e-09	4.2871e-08	2621.56	0.154276	0.0540495	2.85435	0.00431256	0.0115171
ENSMUSG00000007415.16	Gatad1	1919.24	-0.0193561	0.0571358	-0.338774	0.73478	0.833296	2185.2	0.243407	0.0671011	3.62747	0.000286216	0.000943743
ENSMUSG00000007440.11	Pcdha10	80.2036	-0.0424914	0.338591	-0.125495	0.900132	0.943099	87.9619	-1.0182	0.219898	-4.63032	3.65094e-06	1.57054e-05
ENSMUSG00000007458.15	M6pr	4593.24	0.0737587	0.070561	1.04532	0.295875	0.45047	4299.57	0.0155756	0.0562153	0.27707	0.781727	0.855425
ENSMUSG00000007476.19	Lrrc8a	457.495	0.0999826	0.0954222	1.04779	0.294734	0.44907	475.711	0.116773	0.0961511	1.21447	0.224568	0.348652
ENSMUSG00000007480.6	Mc5r	2.5208	-0.515775	1.11211	-0.463781	0.642805	0.765944	1.32298	-0.998819	1.46968	-0.679617	0.496747	NA
ENSMUSG00000007564.16	Ppp2r1a	13828	-0.134187	0.0905466	-1.48197	0.138348	0.253019	14346.3	-0.149313	0.0714101	-2.09093	0.0365345	0.0768525
ENSMUSG00000007570.17	Fance	2396.52	0.409845	0.0983144	4.16872	3.06321e-05	0.000155566	2145.06	0.150818	0.0626945	2.4056	0.0161458	0.0376333
ENSMUSG00000007589.10	Tinf2	1125.78	0.466001	0.0963225	4.83792	1.31204e-06	8.09871e-06	1124.8	0.379476	0.0676565	5.60887	2.03653e-08	1.1352e-07
ENSMUSG00000007591.16	Tssk4	2.78368	1.31823	1.02019	1.29214	0.196308	0.331625	3.19378	0.246728	0.927228	0.266092	0.790168	0.860547
ENSMUSG00000007594.11	Hapln4	501.689	-1.5986	0.14811	-10.7934	3.69892e-27	1.16447e-25	454.185	-2.08516	0.119396	-17.4642	2.68438e-68	2.45703e-66
ENSMUSG00000007603.10	Dus3l	1111.96	-0.0373764	0.0970891	-0.38497	0.700259	0.80721	1265.19	-0.0120948	0.0831126	-0.145524	0.884298	0.925874
ENSMUSG00000007610.16	Gtpbp3	497.834	0.229646	0.0976266	2.35229	0.018658	0.0491417	595.152	0.452694	0.0827352	5.47161	4.45968e-08	2.39426e-07
ENSMUSG00000007613.16	Tgfbr1	1124	-0.220486	0.115113	-1.91539	0.0554426	0.12241	1181.73	-0.0332399	0.0859566	-0.386706	0.698974	0.795457
ENSMUSG00000007617.19	Homer1	1457.22	-0.0620132	0.156557	-0.396105	0.692027	0.801486	1487.74	-0.0450432	0.0993331	-0.453456	0.65022	0.758765
ENSMUSG00000007646.14	Rad51c	372.235	0.0148267	0.123764	0.119799	0.904642	0.945932	418.345	0.300064	0.0935605	3.20716	0.0013405	0.00396214
ENSMUSG00000007653.13	Gabrb2	935.041	-1.09988	0.210803	-5.21758	1.81278e-07	1.2506e-06	879.136	-0.983135	0.107326	-9.16023	5.17876e-20	6.79939e-19
ENSMUSG00000007655.17	Cav1	4265	1.35854	0.0941368	14.4315	3.27817e-47	2.12004e-45	4087.13	0.848604	0.0892849	9.50445	2.01115e-21	2.87627e-20
ENSMUSG00000007656.14	Arpp19	1657.19	-0.0310925	0.0590697	-0.526369	0.598632	0.732711	1790.54	0.155639	0.0658262	2.36439	0.0180598	0.0414823
ENSMUSG00000007659.19	Bcl2l1	3834.13	0.497425	0.0740588	6.71663	1.85978e-11	1.97821e-10	3581.83	0.290599	0.0698507	4.16028	3.17851e-05	0.000120872
ENSMUSG00000007670.11	Khsrp	5888.56	0.326174	0.0836402	3.89972	9.63035e-05	0.000448709	5570.68	0.0674001	0.070468	0.956463	0.338838	0.477409
ENSMUSG00000007682.8	Dio2	1075.12	-0.0166029	0.196056	-0.0846844	0.932512	0.961775	1273.95	0.492126	0.131068	3.75473	0.000173528	0.000590048
ENSMUSG00000007721.7	Ccdc124	2428.71	0.272502	0.135329	2.01363	0.0440483	0.101191	2658.9	0.228447	0.0868467	2.63046	0.00852693	0.0213411
ENSMUSG00000007739.11	Cct4	6874.42	0.598686	0.0574088	10.4285	1.83814e-25	5.23351e-24	6844.3	0.305299	0.0728657	4.18989	2.79094e-05	0.00010684
ENSMUSG00000007777.10	0610009B22Rik	1300.54	0.0357248	0.110057	0.324602	0.745482	0.841008	1183.57	-0.37956	0.0719697	-5.27388	1.3357e-07	6.83548e-07
ENSMUSG00000007783.11	Cpt1c	627.627	-0.657919	0.11532	-5.70514	1.16248e-08	9.33078e-08	828.587	-0.0705862	0.0893589	-0.789918	0.429576	0.567428
ENSMUSG00000007812.17	Zfp655	1472.33	0.184684	0.0810124	2.27971	0.0226252	0.0578799	1361.12	-0.0093424	0.0641774	-0.145572	0.88426	0.925874
ENSMUSG00000007815.14	Rhoa	5393.51	0.254742	0.0554195	4.59661	4.29424e-06	2.48311e-05	6372.51	0.498685	0.0534116	9.33663	9.94486e-21	1.36734e-19
ENSMUSG00000007817.16	Zmiz1	6150.19	0.359353	0.0908166	3.95691	7.59259e-05	0.000359612	5452.97	-0.0165387	0.0578068	-0.286102	0.7748	0.850869
ENSMUSG00000007827.11	Ankrd26	613.726	-0.342429	0.154752	-2.21275	0.0269146	0.0670495	579.842	-0.350964	0.0972931	-3.60728	0.000309418	0.00101562
ENSMUSG00000007833.16	Aldh16a1	595.51	0.107057	0.11692	0.915646	0.359852	0.517375	807.805	0.839463	0.0764756	10.9769	4.9376e-28	1.03579e-26
ENSMUSG00000007836.7	Hnrnpa0	6710.2	0.115089	0.0799904	1.43879	0.150211	0.269829	6778.29	0.0177884	0.0986468	0.180324	0.856898	0.907311
ENSMUSG00000007837.12	Prrg2	292.526	0.219333	0.187125	1.17211	0.241151	0.387179	246.49	0.0355245	0.118176	0.300608	0.763713	0.843304
ENSMUSG00000007850.17	Hnrnph1	11022.4	0.40313	0.101497	3.97183	7.13221e-05	0.000339501	10501.7	0.025489	0.0547727	0.465359	0.641674	0.752095
ENSMUSG00000007867.10	Ift43	944.44	0.552493	0.112792	4.89832	9.66607e-07	6.054e-06	972.397	0.325548	0.0686403	4.74281	2.10769e-06	9.34644e-06
ENSMUSG00000007872.4	Id3	589.463	0.915089	0.189263	4.83501	1.33138e-06	8.21138e-06	698.598	0.994114	0.161837	6.14269	8.11362e-10	5.15872e-09
ENSMUSG00000007877.3	Tcap	11.7394	-0.151477	0.602775	-0.251299	0.801583	0.88064	10.5885	-0.302772	0.557327	-0.543258	0.586952	0.707162
ENSMUSG00000007880.17	Arid1a	6958.77	0.344971	0.0520446	6.62838	3.39395e-11	3.50146e-10	6442.51	0.0652397	0.0682501	0.955892	0.339127	0.477696
ENSMUSG00000007888.16	Crlf1	51.3609	3.82666	0.374567	10.2162	1.67751e-24	4.48824e-23	14.096	0.330048	0.448831	0.735351	0.462126	0.598332
ENSMUSG00000007891.17	Ctsd	6234.19	0.0726679	0.0856188	0.848738	0.396027	0.553027	7139.32	0.57964	0.0786506	7.36981	1.7087e-13	1.45473e-12
ENSMUSG00000007892.9	Rplp1	14554.1	0.437208	0.135206	3.23365	0.00122221	0.00452557	20906.2	1.03902	0.065992	15.7446	7.48381e-56	4.85042e-54
ENSMUSG00000007908.15	Hmgcll1	420.933	-0.913625	0.125764	-7.26457	3.74216e-13	4.66688e-12	550.185	-0.415458	0.0834006	-4.98147	6.31032e-07	2.98857e-06
ENSMUSG00000007944.9	Ttc9b	244.852	-0.201138	0.115812	-1.73676	0.0824292	0.168255	238.683	-0.632813	0.125088	-5.05893	4.21622e-07	2.04209e-06
ENSMUSG00000007946.12	Phox2a	16.7749	6.14244	1.09611	5.60385	2.09641e-08	1.63235e-07	#N/A	#N/A	#N/A	#N/A	#N/A	#N/A
ENSMUSG00000007950.10	Abhd8	10242.6	0.0584549	0.0584262	1.00049	0.317072	0.473913	10554.8	-0.283437	0.0666627	-4.25181	2.12048e-05	8.25838e-05
ENSMUSG00000007987.13	Ift22	1390.17	-0.0797261	0.198524	-0.401595	0.687982	0.798588	1308.07	-0.00284512	0.100442	-0.0283259	0.977402	0.985932
ENSMUSG00000007989.8	Fzd3	1185.21	-0.910171	0.182165	-4.99642	5.84049e-07	3.78361e-06	1385.75	-0.0431285	0.0875904	-0.492388	0.622445	0.73686
ENSMUSG00000008028.16	1700008O03Rik	10.9403	-0.660531	0.552174	-1.19624	0.231604	0.375715	13.597	-0.951621	0.493864	-1.92689	0.0539935	0.10755
ENSMUSG00000008035.13	Mid1ip1	2323.18	-0.260092	0.0717648	-3.62423	0.00028982	0.00123032	2566.5	-0.282974	0.0743354	-3.80672	0.000140823	0.000485764
ENSMUSG00000008036.12	Ap2s1	2624.22	-0.0921866	0.10617	-0.868292	0.385235	0.542141	3131.35	0.0216411	0.074427	0.29077	0.771227	0.848508
ENSMUSG00000008090.15	Fgfrl1	181.485	0.0416691	0.14713	0.283213	0.777014	0.863582	333.9	1.05457	0.111758	9.43616	3.86698e-21	5.4232e-20
ENSMUSG00000008129.15	Brme1	73.9538	-0.558477	0.238646	-2.34019	0.0192739	0.0504876	73.577	-0.244979	0.246526	-0.993723	0.320358	0.457844
ENSMUSG00000008136.15	Fhl2	54.8085	3.24892	0.311158	10.4414	1.60467e-25	4.59769e-24	10.6609	-0.144303	0.537245	-0.268597	0.78824	0.859657
ENSMUSG00000008140.19	Emc10	3159.92	-0.634435	0.0910095	-6.97108	3.14522e-12	3.66026e-11	4098.45	0.0253631	0.0713738	0.355355	0.722323	0.81418
ENSMUSG00000008153.13	Clstn3	4233.18	-0.228809	0.0835665	-2.73804	0.00618062	0.0190044	3653.61	-0.66343	0.0610069	-10.8747	1.52184e-27	3.08566e-26
ENSMUSG00000008167.15	Fbxw9	517.901	0.276226	0.0879194	3.14181	0.00167905	0.00599918	597.646	0.117849	0.100682	1.17051	0.241795	0.369348
ENSMUSG00000008193.14	Spib	#N/A	#N/A	#N/A	#N/A	#N/A	#N/A	1.91559	1.88718	1.41947	1.3295	0.183685	0.297819
ENSMUSG00000008200.16	Fnbp4	1695.67	0.481849	0.0856043	5.62879	1.81478e-08	1.42284e-07	1519.14	-0.136864	0.0912038	-1.50064	0.133449	0.230058
ENSMUSG00000008206.17	Cers4	3517.72	0.00869046	0.0746219	0.11646	0.907288	0.947035	3083.04	-0.393799	0.0668269	-5.89282	3.79656e-09	2.26732e-08
ENSMUSG00000008226.15	Scrn3	1561.34	-0.266408	0.0822654	-3.2384	0.00120203	0.0044596	1546.59	-0.274359	0.0628122	-4.36793	1.25433e-05	5.03459e-05
ENSMUSG00000008301.12	Phax	2346.85	0.225543	0.067061	3.36324	0.000770325	0.00299387	2150.83	-0.0604947	0.084605	-0.715025	0.474594	0.609237
ENSMUSG00000008305.19	Tle1	1160.28	0.00635643	0.0794033	0.0800524	0.936196	0.963676	1130.89	-0.181969	0.0624697	-2.91292	0.00358065	0.00973287
ENSMUSG00000008307.12	1700109H08Rik	41.4503	-0.362696	0.420467	-0.862603	0.388356	0.54538	59.5799	-0.707838	0.264319	-2.67797	0.00740698	0.0188366
ENSMUSG00000008318.11	Relt	578.985	1.23525	0.121681	10.1515	3.26207e-24	8.56578e-23	298.744	-0.470018	0.13647	-3.4441	0.000572967	0.00180689
ENSMUSG00000008333.13	Snrpb2	547.282	0.258434	0.0907703	2.84712	0.00441164	0.0141361	549.07	0.285524	0.0786943	3.62827	0.00028533	0.000940959
ENSMUSG00000008348.10	Ubc	4786.59	0.633241	0.128945	4.91096	9.06336e-07	5.70017e-06	3332.23	-0.0965334	0.128684	-0.750157	0.45316	0.589614
ENSMUSG00000008373.17	Prpf31	2517	0.7807	0.0768827	10.1544	3.1668e-24	8.33495e-23	2977.71	1.16004	0.0744526	15.5809	9.81159e-55	6.18047e-53
ENSMUSG00000008384.9	Sertad1	290.009	1.45109	0.110909	13.0836	4.08814e-39	2.03822e-37	320.009	1.06454	0.11801	9.02078	1.86751e-19	2.37678e-18
ENSMUSG00000008393.10	Carhsp1	700.399	0.663144	0.075986	8.72719	2.61087e-18	4.85996e-17	1024.75	1.34396	0.0989434	13.5831	5.04415e-42	1.96722e-40
ENSMUSG00000008398.17	Elk3	388.492	1.86307	0.128255	14.5263	8.25502e-48	5.46352e-46	381.512	1.5531	0.113339	13.7031	9.72178e-43	3.90002e-41
ENSMUSG00000008429.9	Herpud2	2307.57	0.150219	0.0618649	2.42817	0.015175	0.0412132	2368.16	0.125295	0.0642207	1.951	0.051057	0.10231
ENSMUSG00000008435.16	Rdh13	1156.34	0.244846	0.0840192	2.91417	0.00356639	0.0117027	1109.65	0.156955	0.0611987	2.56468	0.0103272	0.0253433
ENSMUSG00000008438.4	Adam21	16.7773	0.334851	0.430133	0.778483	0.436284	0.591106	11.8886	-0.544135	0.489309	-1.11205	0.266117	0.398244
ENSMUSG00000008450.9	Nutf2	703.926	0.333035	0.103306	3.22377	0.00126517	0.00466631	831.316	0.465345	0.0859877	5.41176	6.24072e-08	3.30456e-07
ENSMUSG00000008475.14	Arpc5	1417.66	0.626897	0.0645385	9.71353	2.64021e-22	6.23162e-21	1412.31	0.497968	0.0805042	6.18562	6.18593e-10	3.97022e-09
ENSMUSG00000008482.10	Rnf151	#N/A	#N/A	#N/A	#N/A	#N/A	#N/A	1.37201	0.658075	1.47201	0.447059	0.654832	NA
ENSMUSG00000008489.19	Elavl2	706.582	-1.66792	0.159212	-10.4761	1.11199e-25	3.20636e-24	715.836	-1.67359	0.140635	-11.9002	1.18051e-32	3.07467e-31
ENSMUSG00000008496.20	Pou2f2	280.422	0.776892	0.120311	6.45739	1.06525e-10	1.05108e-09	231.649	0.0285304	0.114842	0.24843	0.803801	0.870673
ENSMUSG00000008540.12	Mgst1	110.973	-0.85768	0.202018	-4.24556	2.18048e-05	0.000113287	292.757	1.32516	0.133397	9.93396	2.96237e-23	4.69811e-22
ENSMUSG00000008575.18	Nfib	607.718	-0.781658	0.155011	-5.04259	4.59276e-07	3.02201e-06	1223.2	0.935117	0.0735881	12.7075	5.37586e-37	1.70033e-35
ENSMUSG00000008590.5	Htr3b	1.39243	-0.0772923	1.4398	-0.0536827	0.957188	0.976136	#N/A	#N/A	#N/A	#N/A	#N/A	#N/A
ENSMUSG00000008601.13	Rab25	2.00276	2.31928	1.48941	1.55718	0.119428	0.225533	1.28019	-2.14349	1.63831	-1.30836	0.190752	NA
ENSMUSG00000008604.12	Ubqln4	3070.3	0.230312	0.0600706	3.83402	0.000126067	0.000574264	3030.32	0.157969	0.0503891	3.13499	0.00171862	0.00498062
ENSMUSG00000008658.17	Rbfox1	1566.4	-1.10178	0.155273	-7.09575	1.28652e-12	1.54649e-11	1635.32	-0.91386	0.114089	-8.01003	1.14679e-15	1.1329e-14
ENSMUSG00000008668.16	Rps18	7790.44	0.239547	0.0759423	3.15433	0.00160866	0.00577968	10777.5	0.866908	0.0527821	16.4243	1.28173e-60	9.30185e-59
ENSMUSG00000008682.14	Rpl10	5160.87	0.517292	0.0868392	5.95689	2.57084e-09	2.20858e-08	6968.3	1.09145	0.0771769	14.1422	2.0861e-45	9.3749e-44
ENSMUSG00000008683.17	Rps15a	4870.61	0.1238	0.0578468	2.14014	0.0323436	0.078316	5965.75	0.471235	0.0570146	8.26516	1.39502e-16	1.46458e-15
ENSMUSG00000008690.16	Ncaph2	4585.16	0.0426259	0.0773405	0.551146	0.581534	0.71878	4691.76	0.0635929	0.0520513	1.22173	0.221808	0.345252
ENSMUSG00000008730.18	Hipk1	6584.31	-0.112603	0.074385	-1.51378	0.130081	0.241126	6452.38	-0.163655	0.0711364	-2.30058	0.0214153	0.0481298
ENSMUSG00000008734.10	Gprc5b	1820.19	-0.445953	0.120553	-3.69924	0.000216243	0.00094092	2091.36	-0.0987553	0.0874426	-1.12937	0.25874	0.389823
ENSMUSG00000008763.17	Man1a2	2801.12	-0.32827	0.111988	-2.9313	0.0033755	0.0111539	2808.89	-0.290355	0.0732998	-3.9612	7.45743e-05	0.000268432
ENSMUSG00000008822.16	Acyp1	382.179	-0.487818	0.137648	-3.54397	0.000394154	0.00163581	410.953	-0.612026	0.092067	-6.64761	2.97881e-11	2.13555e-10
ENSMUSG00000008845.10	Cd163	#N/A	#N/A	#N/A	#N/A	#N/A	#N/A	2.24257	3.72825	1.60784	2.31879	0.0204063	0.0461349
ENSMUSG00000008855.18	Hdac5	9199.77	0.0964073	0.107937	0.893183	0.371759	0.528798	8761.7	-0.184917	0.0503366	-3.67361	0.000239148	0.000798569
ENSMUSG00000008859.9	Rala	1570.57	-0.0023469	0.0696405	-0.0337003	0.973116	0.985569	1752.54	0.179447	0.0716804	2.50343	0.0122995	0.0296036
ENSMUSG00000008892.13	Vdac3	3196.76	-0.281982	0.0722506	-3.90284	9.50719e-05	0.000443427	3355.3	-0.0635855	0.060438	-1.05208	0.292764	0.42826
ENSMUSG00000008932.11	Slc1a7	5602.02	0.542581	0.0491766	11.0333	2.63937e-28	8.6961e-27	4245.09	-0.383623	0.0690519	-5.55557	2.76707e-08	1.51678e-07
ENSMUSG00000008958.15	Vps72	1456.4	0.219032	0.0990956	2.21031	0.0270834	0.0673663	1540.55	0.144192	0.0656262	2.19717	0.0280082	0.0610549
ENSMUSG00000008976.17	Gabpa	1697.32	0.116315	0.0832596	1.39702	0.162408	0.286323	1572.13	0.104553	0.0776215	1.34696	0.177993	0.290332
ENSMUSG00000008999.8	Bmp7	306.701	-0.449221	0.140533	-3.19655	0.00139084	0.00507278	253.263	-0.875137	0.206403	-4.23994	2.23584e-05	8.68502e-05
ENSMUSG00000009013.6	Dynll1	3994.59	0.277331	0.071962	3.85386	0.000116272	0.000533188	4155.94	-0.067067	0.083036	-0.807686	0.419272	0.557583
ENSMUSG00000009030.15	Pdcl	2795.54	-0.301264	0.0961255	-3.13407	0.001724	0.00614339	2983.6	-0.225272	0.0621599	-3.62408	0.000289996	0.000955363
ENSMUSG00000009035.16	Tmem184b	1802.58	0.501873	0.084754	5.92153	3.18965e-09	2.71522e-08	2155.62	0.605217	0.0750005	8.06951	7.05835e-16	7.06622e-15
ENSMUSG00000009070.15	Rsph14	2.40995	0.309637	1.18982	0.260237	0.794681	0.876717	#N/A	#N/A	#N/A	#N/A	#N/A	#N/A
ENSMUSG00000009073.17	Nf2	4877.57	0.384905	0.0559636	6.87777	6.07961e-12	6.85659e-11	5438.54	0.627993	0.0467424	13.4352	3.76136e-41	1.41287e-39
ENSMUSG00000009075.3	Cabp7	40.6887	0.457717	0.348661	1.31278	0.189255	0.321993	28.8609	-0.114765	0.326287	-0.351731	0.72504	0.816175
ENSMUSG00000009076.11	Zmat5	826.756	-0.00632436	0.121791	-0.0519278	0.958586	0.976885	916.452	0.103685	0.0839377	1.23526	0.216734	0.338909
ENSMUSG00000009079.17	Ewsr1	11105.2	0.253336	0.0677386	3.73991	0.000184083	0.000812859	10674.2	0.194398	0.0408033	4.76427	1.89535e-06	8.46201e-06
ENSMUSG00000009090.18	Ap1b1	12522.9	0.211877	0.0667768	3.17291	0.0015092	0.00545786	12666.8	0.375274	0.058072	6.46222	1.03179e-10	7.06284e-10
ENSMUSG00000009092.6	Derl3	11.7215	-0.604029	0.491022	-1.23015	0.218642	0.359585	30.1763	1.35383	0.357722	3.78457	0.000153973	0.00052796
ENSMUSG00000009097.11	Tbx1	13.8343	-0.0155982	0.503952	-0.0309517	0.975308	0.987082	20.3279	0.965482	0.354574	2.72294	0.00647047	0.0166897
ENSMUSG00000009108.16	Gnat2	7220.89	-0.390594	0.0693477	-5.6324	1.77719e-08	1.39434e-07	5071.08	-1.34708	0.184688	-7.29381	3.013e-13	2.51457e-12
ENSMUSG00000009112.5	Bcl2l13	3001.38	0.107019	0.0545757	1.96092	0.0498885	0.112193	2898.67	0.0368076	0.0600296	0.613158	0.539772	0.667313
ENSMUSG00000009115.6	Spatc1l	10.1317	0.286051	0.521205	0.548826	0.583125	0.719961	11.799	-0.815723	0.583406	-1.39821	0.162051	0.269284
ENSMUSG00000009145.7	Dqx1	18.1108	0.774155	0.40955	1.89026	0.0587235	0.128178	19.9395	-0.616161	0.377083	-1.63402	0.102255	0.183976
ENSMUSG00000009207.16	Lnpk	840.014	-0.456331	0.146488	-3.11515	0.00183851	0.00650434	957.497	-0.314709	0.0847691	-3.71254	0.000205188	0.000690165
ENSMUSG00000009214.10	Mymk	3.70311	-0.815631	0.900734	-0.905519	0.365191	0.522431	5.14389	-0.899497	0.767619	-1.1718	0.241277	0.368773
ENSMUSG00000009216.8	Fam163b	484.084	-0.434757	0.115552	-3.76243	0.00016827	0.000747702	480.532	-0.554153	0.0905867	-6.11737	9.51298e-10	6.00081e-09
ENSMUSG00000009246.15	Trpm5	1.45028	-1.47218	1.73423	-0.848896	0.395939	0.552976	3.05968	-0.886695	1.30458	-0.679678	0.496708	0.628878
ENSMUSG00000009281.7	Rarres2	80.8064	-0.87434	0.364716	-2.39732	0.0165156	0.0442823	105.236	-0.336973	0.505807	-0.666209	0.505277	0.636243
ENSMUSG00000009291.14	Pttg1ip	1557.79	0.811499	0.0841698	9.64121	5.35536e-22	1.23945e-20	1557.37	0.636147	0.0762834	8.33926	7.47571e-17	8.00587e-16
ENSMUSG00000009292.19	Trpm2	204.667	-1.16446	0.161433	-7.21329	5.46156e-13	6.7261e-12	191.194	-1.01507	0.145439	-6.97939	2.9646e-12	2.28694e-11
ENSMUSG00000009293.18	Ube2g2	1377.21	0.622321	0.0883815	7.0413	1.90453e-12	2.25584e-11	1345.95	0.411227	0.0758564	5.42113	5.92235e-08	3.14192e-07
ENSMUSG00000009356.13	Lpo	4.15322	2.32145	0.981765	2.36457	0.0180511	0.0477655	2.07462	1.07934	1.17912	0.915378	0.359993	0.500146
ENSMUSG00000009376.16	Met	800.035	1.81429	0.343929	5.27517	1.3263e-07	9.3059e-07	1050.71	3.16729	0.120291	26.3302	8.6478e-153	3.0782e-150
ENSMUSG00000009378.5	Slc16a12	16.8197	1.26894	0.552053	2.29859	0.0215283	0.0554498	21.7897	1.43905	0.660981	2.17714	0.0294703	0.0637476
ENSMUSG00000009394.14	Syn2	1262.52	-0.774105	0.100712	-7.6863	1.51451e-14	2.13057e-13	1333.86	-0.839476	0.101426	-8.2767	1.26636e-16	1.33701e-15
ENSMUSG00000009406.14	Elk1	1144.81	-0.175226	0.0699977	-2.50331	0.0123039	0.034489	1224.3	-0.0258627	0.0714107	-0.362169	0.717226	0.810267
ENSMUSG00000009418.17	Nav1	3017.94	0.43732	0.0904856	4.83303	1.34471e-06	8.28007e-06	3173.55	0.666095	0.0834372	7.98319	1.426e-15	1.39765e-14
ENSMUSG00000009470.18	Tnpo1	27484.1	0.687224	0.099139	6.93192	4.15152e-12	4.76762e-11	21899.2	0.637063	0.0915495	6.95867	3.43496e-12	2.63528e-11
ENSMUSG00000009471.5	Myod1	3.44563	5.32634	1.2725	4.18574	2.84243e-05	0.000144939	#N/A	#N/A	#N/A	#N/A	#N/A	#N/A
ENSMUSG00000009535.14	Rnmt	2176.06	-0.0474412	0.0712674	-0.665678	0.505617	0.652479	1873.04	-0.376134	0.0679256	-5.53744	3.0692e-08	1.67503e-07
ENSMUSG00000009545.15	Kcnq1	5.1498	1.9977	0.817967	2.44227	0.0145951	0.0398744	7.83911	3.42594	0.818738	4.18442	2.85901e-05	0.000109309
ENSMUSG00000009549.15	Srp14	1604.78	-0.14122	0.0971158	-1.45414	0.145909	0.263831	1905.82	0.119603	0.0755719	1.58264	0.113504	0.200941
ENSMUSG00000009551.3	6330409D20Rik	16.0385	-0.917932	0.420024	-2.18543	0.0288576	0.0711538	24.3307	0.117085	0.335884	0.348586	0.7274	0.817764
ENSMUSG00000009555.17	Cdk9	1717.15	0.389618	0.0778571	5.00427	5.60748e-07	3.64309e-06	1703.52	0.290768	0.0553197	5.25614	1.47108e-07	7.49977e-07
ENSMUSG00000009563.17	Tor2a	888.691	0.314493	0.0791816	3.97179	7.13351e-05	0.000339501	1026.15	0.57484	0.0749633	7.66829	1.74303e-14	1.58313e-13
ENSMUSG00000009566.13	Fpgs	300.13	1.45378	0.115948	12.5381	4.61725e-36	2.06954e-34	275.373	1.05635	0.134229	7.86977	3.55291e-15	3.3875e-14
ENSMUSG00000009569.15	Mrtfb	715.335	-0.160772	0.106668	-1.50721	0.131757	0.243706	778.158	0.228967	0.0767082	2.98491	0.00283662	0.00786219
ENSMUSG00000009575.15	Cbx5	3406.46	-0.713168	0.126291	-5.64703	1.63245e-08	1.28523e-07	3991.69	-0.233422	0.0727063	-3.21048	0.00132513	0.00391982
ENSMUSG00000009585.19	Apobec3	38.3903	0.583935	0.312011	1.87152	0.0612725	0.132629	106.572	2.51325	0.22806	11.0201	3.05585e-28	6.45877e-27
ENSMUSG00000009588.10	St6galnac1	1.7645	1.44932	1.42075	1.02011	0.307677	0.463841	1.33921	-3.95225	2.02306	-1.9536	0.0507484	NA
ENSMUSG00000009596.10	Taf7l	#N/A	#N/A	#N/A	#N/A	#N/A	#N/A	1.19465	1.82941	1.57479	1.16168	0.245365	NA
ENSMUSG00000009614.17	Sardh	154.249	-2.07844	0.189299	-10.9797	4.78693e-28	1.55902e-26	567.595	1.61733	0.109782	14.7322	4.00315e-49	2.07323e-47
ENSMUSG00000009621.19	Vav2	365.948	-0.0818251	0.113244	-0.722555	0.469953	0.621823	352.953	-0.215047	0.106149	-2.02589	0.0427758	0.0880124
ENSMUSG00000009628.15	Tex15	117.268	0.243029	0.292522	0.830806	0.406083	0.56301	118.445	0.316502	0.21297	1.48613	0.137245	0.235264
ENSMUSG00000009630.11	Ppp2cb	3090.95	0.0869389	0.0543053	1.60093	0.109392	0.210624	2974.68	-0.0241269	0.0616092	-0.391612	0.695345	0.792413
ENSMUSG00000009633.4	G0s2	44.0225	-1.11632	0.248561	-4.49112	7.08492e-06	3.97637e-05	58.0082	-0.667521	0.231813	-2.87956	0.00398226	0.0107128
ENSMUSG00000009640.12	Dmap1	899.914	0.0743064	0.125992	0.58977	0.555345	0.696142	873.14	-0.00842277	0.0757341	-0.111215	0.911446	0.942853
ENSMUSG00000009646.14	Pla2g12b	5.93163	0.0549805	0.622806	0.0882788	0.929655	0.960242	6.02578	0.107478	0.625867	0.171726	0.863653	0.912203
ENSMUSG00000009647.14	Mcu	1154.14	-0.0928455	0.0887316	-1.04636	0.295393	0.449827	1118.45	-0.293386	0.0708026	-4.14372	3.41721e-05	0.000129379
ENSMUSG00000009654.5	Oit3	28.7242	0.355596	0.321827	1.10493	0.269191	0.419984	25.5386	0.336579	0.316265	1.06423	0.287223	0.421889
ENSMUSG00000009670.12	Tex11	15.1605	-0.954283	0.411687	-2.31798	0.0204504	0.0530964	33.9478	-0.383201	0.308348	-1.24275	0.213959	0.335479
ENSMUSG00000009681.11	Bcr	3745.03	-0.0741883	0.0639094	-1.16084	0.245709	0.392161	3691.46	-0.187066	0.0482847	-3.87424	0.00010696	0.000375599
ENSMUSG00000009687.15	Fxyd5	141.104	2.23902	0.174494	12.8315	1.09242e-37	5.20566e-36	241.053	3.38518	0.187688	18.0363	1.01149e-72	1.03103e-70
ENSMUSG00000009731.5	Kcnd1	131.387	-0.848128	0.156795	-5.40916	6.33205e-08	4.64289e-07	167.988	-0.730075	0.163895	-4.45454	8.40722e-06	3.45549e-05
ENSMUSG00000009733.10	Tfcp2	964.695	0.0709874	0.0712625	0.996139	0.319182	0.475622	1013.63	0.0610211	0.0673498	0.906033	0.364918	0.504794
ENSMUSG00000009734.19	Pou6f2	360.457	-1.76361	0.163117	-10.8119	3.02305e-27	9.57019e-26	343.964	-1.89805	0.130508	-14.5435	6.42346e-48	3.20103e-46
ENSMUSG00000009739.18	Pou6f1	2556.17	-0.0815673	0.0562192	-1.45088	0.146814	0.265087	2853.62	-0.0562463	0.0659653	-0.852666	0.393845	0.534299
ENSMUSG00000009741.16	Ubp1	2209.07	0.385982	0.0624515	6.18052	6.38923e-10	5.81973e-09	2100.16	0.0484614	0.081805	0.592401	0.553582	0.678921
ENSMUSG00000009772.16	Nuak2	354.809	0.506688	0.119937	4.22461	2.39356e-05	0.000123385	322.586	-0.141036	0.120094	-1.17438	0.240242	0.367643
ENSMUSG00000009828.16	Cilk1	2469.66	0.235106	0.0783411	3.00106	0.00269045	0.00911926	2287.2	-0.140682	0.0645885	-2.17813	0.0293966	0.0636103
ENSMUSG00000009863.15	Sdhb	1867.51	0.0268901	0.0788066	0.341216	0.732941	0.832085	2493.51	0.487323	0.064259	7.58374	3.35733e-14	2.98762e-13
ENSMUSG00000009876.14	Cox4i2	829.245	-0.743734	0.175441	-4.23923	2.24284e-05	0.000116091	1089.45	0.0695249	0.114237	0.608603	0.542788	0.670025
ENSMUSG00000009894.16	Snap47	4383.27	-0.459759	0.0871772	-5.27385	1.33592e-07	9.36759e-07	4804.47	-0.264745	0.0733732	-3.60819	0.000308338	0.00101222
ENSMUSG00000009905.6	Kdsr	2065.01	-0.129345	0.0566239	-2.28428	0.0223553	0.0572866	2081.68	-0.343276	0.0611803	-5.6109	2.0128e-08	1.12253e-07
ENSMUSG00000009907.18	Vps4b	1469.1	0.118484	0.0722812	1.63921	0.101169	0.197888	1363.09	0.032328	0.0746704	0.432942	0.665057	0.769789
ENSMUSG00000009927.10	Rps25	7031.5	0.186882	0.0866653	2.15637	0.031055	0.0756734	9108.52	0.633464	0.0708521	8.94065	3.86904e-19	4.81482e-18
ENSMUSG00000009941.11	Nxf2	3.88002	1.20941	1.00401	1.20457	0.228369	0.371666	14.1504	3.28932	0.638217	5.15392	2.55094e-07	1.26587e-06
ENSMUSG00000009995.18	Taz	860.151	0.0743192	0.0916117	0.811242	0.417227	0.573555	942.55	0.0636289	0.0678936	0.937186	0.348663	0.488124
ENSMUSG00000010021.14	Kif19a	92.8489	-0.215177	0.239922	-0.896865	0.369791	0.526993	69.1551	-0.851942	0.247478	-3.4425	0.000576372	0.00181711
ENSMUSG00000010025.20	Aldh3a2	1772.86	-0.402421	0.078232	-5.14394	2.69038e-07	1.81781e-06	2796.86	0.635144	0.0642861	9.87996	5.08536e-23	7.97476e-22
ENSMUSG00000010044.13	Zmynd10	5.10753	-0.678768	0.70439	-0.963626	0.335233	0.492408	7.38938	-0.741477	0.607902	-1.21973	0.222567	0.346169
ENSMUSG00000010045.3	Tmem115	1355.97	0.210524	0.0810285	2.59815	0.00937273	0.0271294	1402.49	0.381503	0.0661467	5.76753	8.04413e-09	4.66244e-08
ENSMUSG00000010047.13	Hyal2	260.854	0.0226321	0.116946	0.193526	0.846547	0.910109	427.354	0.852752	0.105301	8.09824	5.57593e-16	5.63498e-15
ENSMUSG00000010048.11	Ifrd2	322.652	0.818013	0.120328	6.79819	1.05941e-11	1.15732e-10	398.186	0.651273	0.109871	5.92759	3.07417e-09	1.85717e-08
ENSMUSG00000010051.16	Hyal1	38.4448	-1.43625	0.345959	-4.1515	3.30303e-05	0.000167029	104.976	1.28241	0.173487	7.39194	1.44701e-13	1.23852e-12
ENSMUSG00000010054.5	Tusc2	3840.66	-0.0275898	0.0760694	-0.362693	0.716834	0.819638	4107.85	0.0609286	0.065134	0.935435	0.349564	0.489019
ENSMUSG00000010057.9	Nprl2	571.116	-0.265472	0.112035	-2.36955	0.0178096	0.0472148	666.668	0.0488696	0.0791179	0.617682	0.536785	0.664708
ENSMUSG00000010064.16	Slc38a3	19440.1	-0.0908039	0.0719381	-1.26225	0.206859	0.344942	18318.5	-0.122254	0.0665395	-1.83732	0.0661632	0.127744
ENSMUSG00000010066.16	Cacna2d2	1937.76	-0.802472	0.11001	-7.29454	2.99682e-13	3.77689e-12	1876.7	-0.864031	0.0572582	-15.0901	1.88247e-51	1.06333e-49
ENSMUSG00000010067.14	Rassf1	873.944	0.958266	0.0817667	11.7195	1.01252e-31	3.88446e-30	680.279	0.209178	0.0932825	2.24241	0.0249349	0.0550848
ENSMUSG00000010080.16	Epn3	90.7803	-0.690135	0.261056	-2.64363	0.0082023	0.0241555	78.3903	-1.25055	0.187607	-6.66581	2.63205e-11	1.89421e-10
ENSMUSG00000010086.18	Rnf112	240.734	-1.01398	0.126987	-7.98487	1.40675e-15	2.15292e-14	244.336	-1.00013	0.141076	-7.08929	1.34806e-12	1.07047e-11
ENSMUSG00000010095.14	Slc3a2	6833.1	0.52275	0.0845329	6.18399	6.25032e-10	5.69778e-09	5289.39	0.257236	0.0814483	3.15827	0.0015871	0.0046348
ENSMUSG00000010097.16	Nxf1	2169.67	0.254589	0.0786547	3.2368	0.0012088	0.00448322	2226.26	-0.0187981	0.0764817	-0.245785	0.805849	0.871923
ENSMUSG00000010110.18	Stx5a	1654.63	0.0706165	0.0801667	0.880872	0.378387	0.535333	1731.18	0.129886	0.0602562	2.15556	0.0311181	0.0667974
ENSMUSG00000010122.15	Slc47a1	59.9571	2.35444	0.347072	6.78373	1.17114e-11	1.27507e-10	92.4679	3.21473	0.230436	13.9506	3.11756e-44	1.3393e-42
ENSMUSG00000010136.15	Pifo	50.2233	0.111037	0.348334	0.318767	0.749903	0.844306	28.4442	-0.746003	0.342027	-2.18113	0.0291741	0.0632166
ENSMUSG00000010142.13	Tnfrsf13b	3.69043	-1.59319	0.923973	-1.72428	0.0846567	0.171718	16.649	1.41641	0.448999	3.15459	0.00160726	0.00468737
ENSMUSG00000010154.8	Spire2	832.712	-0.198175	0.0853734	-2.32128	0.0202719	0.0527055	826.231	-0.379896	0.0705766	-5.38276	7.33537e-08	3.85506e-07
ENSMUSG00000010175.14	Prox1	4968.09	-0.417373	0.137342	-3.03894	0.00237416	0.00816579	4812.06	-0.576785	0.0645503	-8.93543	4.05582e-19	5.03888e-18
ENSMUSG00000010277.8	2610507B11Rik	7788.87	0.0771575	0.0832812	0.926469	0.354202	0.511899	9713.67	0.672665	0.0701873	9.58385	9.34926e-22	1.35964e-20
ENSMUSG00000010290.8	AI597479	1704.52	-0.126229	0.0740625	-1.70436	0.088313	0.177702	1755.25	-0.244124	0.0562754	-4.33802	1.4377e-05	5.72856e-05
ENSMUSG00000010307.8	Tmem86a	535.133	0.10302	0.141455	0.728287	0.466438	0.618564	538.717	-0.0223008	0.104572	-0.213258	0.831126	0.891027
ENSMUSG00000010311.16	Optc	131.942	2.10144	1.0309	2.03846	0.0415037	0.0964515	115.255	2.71553	1.29941	2.08981	NA	NA
ENSMUSG00000010342.17	Tex14	52.9223	0.138635	0.241078	0.575061	0.56525	0.704562	29.3825	-0.650125	0.308305	-2.1087	0.0349701	0.0740514
ENSMUSG00000010358.14	Ifi35	178.972	1.10215	0.157043	7.01813	2.24856e-12	2.64396e-11	205.472	1.30283	0.146607	8.88654	6.3043e-19	7.73804e-18
ENSMUSG00000010362.10	Rdm1	355.7	-0.318433	0.103195	-3.08574	0.00203044	0.00711219	366.006	-0.683853	0.103127	-6.6312	3.32969e-11	2.3757e-10
ENSMUSG00000010376.16	Nedd8	2648.71	-0.167619	0.0819801	-2.04463	0.040891	0.0953014	3174.61	0.123299	0.0691623	1.78275	0.0746267	0.141515
ENSMUSG00000010392.9	Gosr1	1950.5	0.0378633	0.0623555	0.607216	0.543707	0.686002	1845.86	-0.0166658	0.0581552	-0.286574	0.774439	0.850646
ENSMUSG00000010406.13	Mrpl52	636.445	0.423271	0.0820683	5.15755	2.50204e-07	1.69803e-06	952.619	1.14867	0.0924137	12.4296	1.80465e-35	5.2763e-34
ENSMUSG00000010453.13	Kansl3	5081.98	0.117436	0.049097	2.39192	0.0167605	0.0448115	4807.9	0.030328	0.0508212	0.596759	0.550669	0.676162
ENSMUSG00000010461.17	Eya4	12.2895	-0.113297	0.47045	-0.240827	0.809689	0.88602	19.9835	1.11042	0.432802	2.56566	0.0102979	0.0252853
ENSMUSG00000010476.15	Ebf3	1152.54	-1.09034	0.149219	-7.30699	2.73199e-13	3.4566e-12	1091.55	-1.37871	0.105781	-13.0336	7.87612e-39	2.69652e-37
ENSMUSG00000010492.11	Uckl1os	6642.98	0.530397	0.0955977	5.54822	2.88597e-08	2.21437e-07	4367.16	-0.366049	0.0909071	-4.02663	5.6582e-05	0.000207838
ENSMUSG00000010505.17	Myt1	1989.38	-0.0561175	0.113249	-0.495523	0.620231	0.748185	2074.43	-0.27903	0.0717946	-3.88651	0.000101697	0.000358295
ENSMUSG00000010517.8	Faf1	2028.08	0.149874	0.0543887	2.7556	0.00585839	0.0181526	1999.06	0.10291	0.061408	1.67585	0.0937681	0.171206
ENSMUSG00000010529.7	Gm266	1.52997	0.666167	1.29848	0.513037	0.607926	0.739448	2.38822	-0.0108909	0.962319	-0.0113173	0.99097	0.994029
ENSMUSG00000010538.15	Tsacc	12.6496	-0.110443	0.46228	-0.238909	0.811176	0.887089	11.8003	0.0244814	0.458809	0.0533586	0.957446	0.972801
ENSMUSG00000010554.15	Mettl16	1634.03	0.2241	0.0793336	2.82478	0.00473128	0.0150411	1603.5	0.184988	0.0715059	2.58703	0.00968058	0.0239214
ENSMUSG00000010592.10	Dazl	5.31692	-0.436097	0.710883	-0.613459	0.539573	0.682303	5.3887	-1.10592	0.686419	-1.61114	0.107149	0.191521
ENSMUSG00000010607.9	Pigyl	415.783	-0.444724	0.146307	-3.03966	0.00236849	0.00815	508.738	-0.0368021	0.0861438	-0.427217	0.669221	0.772596
ENSMUSG00000010608.16	Rbm25	2862.66	0.193565	0.103512	1.86998	0.0614866	0.132991	3151.66	0.154967	0.100125	1.54773	0.121686	0.212989
ENSMUSG00000010609.16	Psen2	634.768	-0.15959	0.11119	-1.43529	0.151204	0.271174	745.527	0.167895	0.0823922	2.03775	0.0415748	0.085888
ENSMUSG00000010651.5	Acaa1b	26.7201	0.417388	0.337158	1.23796	0.21573	0.356089	31.1228	0.448408	0.296867	1.51047	0.130924	0.226402
ENSMUSG00000010660.4	Plcd1	338.958	0.931838	0.115737	8.05134	8.18916e-16	1.27484e-14	511.3	1.28693	0.127227	10.1153	4.72685e-24	7.77694e-23
ENSMUSG00000010663.6	Fads1	1953.36	-0.714829	0.114178	-6.26068	3.83311e-10	3.5646e-09	2509.42	-0.335037	0.0819987	-4.08588	4.39109e-05	0.000163572
ENSMUSG00000010721.16	Lmbr1	1033.24	-0.540745	0.0679681	-7.95586	1.7789e-15	2.69333e-14	1112.66	-0.290049	0.0662346	-4.37912	1.19158e-05	4.79305e-05
ENSMUSG00000010751.16	Tnfrsf22	51.5135	1.97156	0.283941	6.94356	3.82346e-12	4.40652e-11	59.6543	1.62878	0.229564	7.09511	1.29247e-12	1.02816e-11
ENSMUSG00000010755.18	Cars	1707.88	0.509032	0.0962552	5.28836	1.23417e-07	8.70808e-07	1337.36	0.436444	0.0766956	5.6906	1.26591e-08	7.18503e-08
ENSMUSG00000010797.7	Wnt2	7.80961	2.72406	0.800325	3.40369	0.000664829	0.00262122	#N/A	#N/A	#N/A	#N/A	#N/A	#N/A
ENSMUSG00000010803.14	Gabra1	4571.15	-0.778096	0.140011	-5.55738	2.73859e-08	2.10629e-07	4491.27	-0.790624	0.0759173	-10.4143	2.13422e-25	3.8288e-24
ENSMUSG00000010825.18	Grid2ip	64.0744	-0.75994	0.220318	-3.44929	0.000562067	0.00225154	75.0763	-0.82144	0.252734	-3.25022	0.00115316	0.00344841
ENSMUSG00000010830.9	Kdelr3	78.1625	2.75699	0.24816	11.1097	1.12512e-28	3.7729e-27	92.3647	2.60406	0.204717	12.7203	4.55923e-37	1.44817e-35
ENSMUSG00000010911.13	Apip	214.537	-0.46863	0.128098	-3.65836	0.000253833	0.00108982	332.369	0.428305	0.1033	4.14622	3.38014e-05	0.000128018
ENSMUSG00000010914.11	Pdhx	1466.56	0.0622159	0.0729883	0.85241	0.393987	0.551065	1460.86	-0.084446	0.058818	-1.43572	0.151083	0.254376
ENSMUSG00000010936.12	Vac14	1522.15	0.208864	0.122358	1.707	0.0878225	0.176998	1438.59	0.211063	0.0809281	2.60803	0.00910656	0.0226452
ENSMUSG00000011008.14	Mcoln2	5.082	5.13387	1.26803	4.04871	5.15008e-05	0.000252157	3.33486	5.08302	1.30364	3.8991	9.65512e-05	0.000341562
ENSMUSG00000011034.7	Slc5a1	16.1883	-1.00511	0.556294	-1.80679	0.0707948	0.148986	18.565	-0.676755	0.39152	-1.72853	0.0838928	0.156254
ENSMUSG00000011096.18	Akt1s1	1059.29	0.313966	0.106762	2.94081	0.00327353	0.0108487	1532.31	1.09562	0.07017	15.6139	5.85885e-55	3.73252e-53
ENSMUSG00000011114.19	Tbrg1	1866.65	1.05348	0.0736575	14.3024	2.11346e-46	1.34755e-44	1652.1	0.859977	0.07232	11.8913	1.31385e-32	3.41403e-31
ENSMUSG00000011118.5	Panx3	#N/A	#N/A	#N/A	#N/A	#N/A	#N/A	2.66958	-4.94659	1.3826	-3.57775	0.000346566	0.00112815
ENSMUSG00000011148.15	Adssl1	1088.27	0.651043	0.0958525	6.79214	1.10484e-11	1.20347e-10	1650.89	1.33545	0.0805007	16.5893	8.33019e-62	6.37558e-60
ENSMUSG00000011154.18	Cfap161	2.35199	-0.97602	1.22302	-0.798039	0.424848	0.580283	1.53998	-0.646414	1.53076	-0.422284	0.672817	0.775012
ENSMUSG00000011158.9	Brf1	1852.61	0.168871	0.0601884	2.8057	0.00502073	0.01585	1775.06	-0.0180112	0.0590667	-0.30493	0.76042	0.840849
ENSMUSG00000011171.12	Vipr2	911.129	-0.934512	0.0995947	-9.38314	6.40348e-21	1.39368e-19	896.424	-1.13451	0.073143	-15.5108	2.9308e-54	1.81056e-52
ENSMUSG00000011179.9	Odc1	11612.5	0.791563	0.0593795	13.3306	1.5371e-40	7.9982e-39	9360.03	0.741539	0.0616578	12.0267	2.5727e-33	6.88459e-32
ENSMUSG00000011254.17	Thg1l	666.921	1.39415	0.10105	13.7966	2.67086e-43	1.54616e-41	629.576	1.56145	0.120314	12.9781	1.62809e-38	5.45738e-37
ENSMUSG00000011256.17	Adam19	123.54	-0.770958	0.21183	-3.63951	0.00027316	0.00116528	120.029	-0.574401	0.177625	-3.23379	0.00122159	0.00363654
ENSMUSG00000011257.20	Pabpc4	1510.1	1.29555	0.0794713	16.3021	9.53134e-60	8.26597e-58	1383.96	1.07803	0.0823122	13.0968	3.43334e-39	1.18633e-37
ENSMUSG00000011263.17	Exoc3l2	5.0365	-0.744753	0.794581	-0.93729	0.348609	0.506143	10.1167	-0.163094	0.670667	-0.243182	0.807864	0.873204
ENSMUSG00000011267.9	Zfp296	24.898	0.353157	0.330541	1.06842	0.28533	0.438923	22.3521	-0.130994	0.336467	-0.389321	0.697039	0.793799
ENSMUSG00000011305.12	Plin5	3.71393	1.14272	0.908161	1.25828	0.208292	0.346684	4.19805	2.80536	1.03654	2.70645	0.00680065	0.017457
ENSMUSG00000011306.8	Sugp1	2141.22	0.264984	0.0897117	2.95372	0.00313965	0.0104478	1901.96	0.0570088	0.0672604	0.847584	0.39667	0.5368
ENSMUSG00000011382.9	Dhdh	791.965	-0.203607	0.116087	-1.75392	0.0794444	0.163341	695.891	-0.424249	0.0718975	-5.90074	3.61867e-09	2.16917e-08
ENSMUSG00000011427.17	Zfp790	702.916	-0.0681751	0.105138	-0.648437	0.516702	0.662413	657.427	-0.285062	0.0804188	-3.54472	0.000393027	0.0012687
ENSMUSG00000011486.15	Slc25a41	3.51507	-0.331109	0.858343	-0.385754	0.699679	0.806746	7.68831	-1.16264	0.611006	-1.90283	0.0570633	0.112714
ENSMUSG00000011589.10	Fsd1	306.17	-0.637633	0.113434	-5.62118	1.89655e-08	1.48336e-07	359.315	-0.363135	0.141633	-2.56392	0.0103496	0.0253901
ENSMUSG00000011632.8	Pinlyp	2.2244	0.507165	1.16676	0.43468	0.663795	0.781087	1.8066	-1.44923	1.27832	-1.1337	0.256921	0.387715
ENSMUSG00000011658.17	Fuz	505.176	0.171709	0.120585	1.42396	0.154459	0.275571	592.616	-0.0162697	0.0968914	-0.167917	0.866649	0.914451
ENSMUSG00000011751.17	Sptbn4	1708.29	-0.520768	0.0830293	-6.27209	3.56229e-10	3.33467e-09	1561.32	-0.590144	0.0795736	-7.41632	1.20416e-13	1.0358e-12
ENSMUSG00000011752.8	Pgam1	13457.1	-0.790747	0.0699268	-11.3082	1.19507e-29	4.20039e-28	17500.5	-0.26085	0.0660392	-3.94993	7.81754e-05	0.000280404
ENSMUSG00000011831.17	Evi5	1653.9	-0.69061	0.105119	-6.56983	5.0374e-11	5.11536e-10	1869.3	-0.158068	0.08364	-1.88986	0.058777	0.11559
ENSMUSG00000011832.17	Evi5l	2513.3	-0.42033	0.0661342	-6.35571	2.07472e-10	1.9882e-09	2839.73	-0.265786	0.0544814	-4.87848	1.06907e-06	4.93189e-06
ENSMUSG00000011837.5	Snapc2	894.487	0.263095	0.128691	2.0444	0.0409141	0.0953455	1085.48	0.469123	0.0894865	5.24239	1.5851e-07	8.05115e-07
ENSMUSG00000011877.14	Git1	4604.32	0.739989	0.0801726	9.22994	2.70782e-20	5.68568e-19	4246.57	0.365097	0.0570627	6.39818	1.57244e-10	1.05987e-09
ENSMUSG00000011884.14	Gltp	433.008	-0.236774	0.119484	-1.98163	0.0475206	0.107789	781.851	1.08973	0.0847969	12.851	8.48648e-38	2.76612e-36
ENSMUSG00000011958.18	Bnip2	2671.7	0.352918	0.0687883	5.1305	2.88972e-07	1.94727e-06	2801.35	0.341505	0.0660009	5.17424	2.28836e-07	1.14037e-06
ENSMUSG00000011960.13	Ccnt1	3167.55	0.0147794	0.0836925	0.176592	0.859829	0.918853	2796.04	-0.225678	0.0681036	-3.31375	0.000920541	0.00279907
ENSMUSG00000012017.5	Scarf2	278.052	0.105097	0.137671	0.763389	0.445232	0.599541	310.441	0.39646	0.156988	2.52541	0.0115562	0.0280069
ENSMUSG00000012076.9	Brms1l	913.956	-0.625143	0.120002	-5.20943	1.89421e-07	1.30321e-06	1135.05	-0.278379	0.0624326	-4.45886	8.23951e-06	3.38843e-05
ENSMUSG00000012114.18	Med15	1686.43	0.190797	0.0676465	2.8205	0.00479491	0.0152113	1671.33	0.161996	0.0858004	1.88805	0.0590186	0.116004
ENSMUSG00000012117.14	Dhdds	2456.21	-0.198887	0.101938	-1.95106	0.0510504	0.114408	2384.58	-0.0948862	0.0655102	-1.44842	0.1475	0.249553
ENSMUSG00000012123.18	Crybg2	3.99501	1.51582	1.35844	1.11585	0.264485	0.41427	2.86172	-0.812351	0.944063	-0.860484	0.389522	0.529653
ENSMUSG00000012126.17	Ubxn11	505.191	0.549854	0.172708	3.18372	0.00145397	0.00528007	429.383	-0.345279	0.124394	-2.7757	0.00550834	0.0144153
ENSMUSG00000012187.14	Mogat1	134.421	-0.201965	0.153687	-1.31413	0.188801	0.321448	116.508	-0.459334	0.171626	-2.67637	0.00744246	0.0189119
ENSMUSG00000012282.3	Wnt8a	1.23481	0.840696	1.62622	0.516964	0.605182	0.737566	#N/A	#N/A	#N/A	#N/A	#N/A	#N/A
ENSMUSG00000012296.17	Tjap1	860.655	0.462379	0.0958547	4.82375	1.40882e-06	8.65599e-06	866.505	0.133773	0.0816591	1.63819	0.101383	0.182699
ENSMUSG00000012350.16	Ehf	24.277	-0.58718	0.443563	-1.32378	0.185576	0.317331	41.8296	-0.117705	0.274577	-0.428679	0.668157	0.772062
ENSMUSG00000012396.13	Nanog	#N/A	#N/A	#N/A	#N/A	#N/A	#N/A	3.56682	5.20929	1.35907	3.83298	0.0001266	0.000439541
ENSMUSG00000012405.17	Rpl15	6006.49	0.215432	0.0634605	3.39475	0.000686912	0.00269748	7575.7	0.686115	0.0584178	11.745	7.49478e-32	1.85713e-30
ENSMUSG00000012422.15	Tmem167	3099.16	-0.0711685	0.105357	-0.6755	0.499358	0.647327	3180.12	-0.0160003	0.0821726	-0.194716	0.845616	0.900168
ENSMUSG00000012428.10	Steap4	409.078	4.63015	0.496401	9.32745	1.08453e-20	2.3335e-19	88.8504	3.10194	0.256897	12.0746	1.43794e-33	3.88971e-32
ENSMUSG00000012429.10	Mplkip	532.572	0.0562186	0.112602	0.499267	0.617591	0.746551	515.134	-0.157273	0.0889801	-1.76751	0.077143	0.145654
ENSMUSG00000012443.5	Kif11	63.4226	-0.222381	0.233055	-0.9542	0.339983	0.497812	45.0619	-0.1332	0.310468	-0.42903	0.667902	0.771847
ENSMUSG00000012483.5	Rpa3	228.485	-0.174413	0.12136	-1.43715	0.150674	0.270482	256.983	-0.0889584	0.109355	-0.81348	0.415943	0.55478
ENSMUSG00000012519.15	Mlkl	18.2905	3.36922	0.545169	6.18014	6.4045e-10	5.83129e-09	14.2048	3.85743	0.659738	5.8469	5.00813e-09	2.96247e-08
ENSMUSG00000012535.15	Tnpo3	3017.01	0.0308263	0.0714378	0.431513	0.666095	0.782736	2857.73	0.107976	0.0530219	2.03644	0.041706	0.0861115
ENSMUSG00000012609.20	Ttll5	1943.58	0.584172	0.0634624	9.20501	3.4164e-20	7.13378e-19	1817.97	0.577309	0.0660407	8.7417	2.29626e-18	2.71447e-17
ENSMUSG00000012640.17	Zfp715	911.433	-0.177794	0.0856909	-2.07483	0.0380025	0.0896027	892.57	-0.15195	0.0869744	-1.74707	0.0806249	0.150982
ENSMUSG00000012705.17	Retn	10.3443	1.58979	0.624923	2.54398	0.0109597	0.0312116	8.09996	-2.33635	0.776645	-3.00825	0.00262753	0.00733962
ENSMUSG00000012819.17	Cdh23	22.6232	-0.0888382	0.50564	-0.175695	0.860534	0.919346	39.7881	1.13959	0.298756	3.81444	0.000136494	0.000472065
ENSMUSG00000012848.16	Rps5	7243.57	0.289679	0.107676	2.69028	0.00713924	0.0214462	9761.48	0.71376	0.0642401	11.1108	1.11143e-28	2.40577e-27
ENSMUSG00000012889.9	Podnl1	39.3389	-0.776011	0.31605	-2.45534	0.0140752	0.0386735	43.1687	-0.511459	0.308369	-1.65859	0.0971976	0.176362
ENSMUSG00000013033.17	Adgrl1	4425.67	-0.609444	0.100149	-6.0854	1.16203e-09	1.03309e-08	4624.76	-0.608403	0.0613087	-9.92359	3.28719e-23	5.20221e-22
ENSMUSG00000013076.18	Amotl1	2052.52	1.28773	0.0909324	14.1614	1.58702e-45	9.8148e-44	1671.38	1.02296	0.078213	13.0792	4.33144e-39	1.48976e-37
ENSMUSG00000013089.16	Etv5	1036.46	-0.633179	0.185955	-3.40501	0.000661623	0.00260948	1777.71	0.43126	0.0743596	5.79966	6.6449e-09	3.88052e-08
ENSMUSG00000013150.16	Gfod2	627.804	0.592052	0.0867692	6.8233	8.89742e-12	9.85019e-11	699.473	0.654782	0.0798144	8.20381	2.32894e-16	2.42014e-15
ENSMUSG00000013155.11	Enkd1	548.371	0.449651	0.15431	2.91394	0.003569	0.0117096	551.737	0.190265	0.0896906	2.12135	0.0338927	0.0720961
ENSMUSG00000013158.7	4933405L10Rik	2.71847	1.18306	1.00697	1.17488	0.240045	0.386005	#N/A	#N/A	#N/A	#N/A	#N/A	#N/A
ENSMUSG00000013160.8	Atp6v0d1	6929.21	-0.241694	0.0849898	-2.8438	0.00445785	0.014268	7209.86	-0.122749	0.0639774	-1.91863	0.0550314	0.109278
ENSMUSG00000013236.18	Ptprs	5474.27	-0.318814	0.0602984	-5.28727	1.24155e-07	8.75466e-07	6187.27	-0.220264	0.0707777	-3.11205	0.00185792	0.00534563
ENSMUSG00000013275.10	Slc41a1	2329.39	0.624822	0.0683557	9.14074	6.20262e-20	1.27517e-18	2666.01	0.89764	0.0547072	16.4081	1.67385e-60	1.21084e-58
ENSMUSG00000013367.6	Iglon5	1927.31	-0.82593	0.133681	-6.17837	6.47671e-10	5.89466e-09	1935.17	-0.809627	0.0921019	-8.79056	1.48817e-18	1.78366e-17
ENSMUSG00000013415.10	Igf2bp1	3.16351	0.433822	1.13206	0.383215	0.70156	0.808221	2.29071	0.945609	1.12399	0.841298	0.400181	0.540216
ENSMUSG00000013419.8	Zfp651	2156.58	0.111283	0.0691611	1.60904	0.107607	0.208071	2363.19	0.184612	0.061594	2.99724	0.0027244	0.00758657
ENSMUSG00000013465.20	Nelfb	1730.65	-0.212207	0.0826216	-2.56842	0.0102162	0.0293123	1985.36	0.151995	0.0625895	2.42844	0.0151637	0.0355735
ENSMUSG00000013483.15	Card14	9.45521	0.598226	0.569349	1.05072	0.293388	0.447586	15.1704	1.6496	0.497038	3.31886	0.000903856	0.00275139
ENSMUSG00000013495.16	Tmem175	506.318	-0.897092	0.112748	-7.95664	1.76769e-15	2.67815e-14	604.47	-0.0646028	0.115078	-0.561381	0.574538	0.696057
ENSMUSG00000013523.14	Bcas1	#N/A	#N/A	#N/A	#N/A	#N/A	#N/A	4.0967	-1.57033	1.20917	-1.29869	0.194051	0.310584
ENSMUSG00000013539.15	Tango2	876.169	-0.494498	0.076383	-6.47394	9.54824e-11	9.4584e-10	912.469	-0.39473	0.0719316	-5.48757	4.07493e-08	2.1977e-07
ENSMUSG00000013584.6	Aldh1a2	15.5448	1.73548	0.58064	2.98891	0.00279973	0.00944721	7.29444	0.461728	0.700177	0.659444	0.50961	0.639912
ENSMUSG00000013593.13	Ndufs2	8689.78	0.141686	0.0816001	1.73635	0.0825022	0.168389	8587.29	-0.190627	0.0496201	-3.84173	0.000122172	0.000425554
ENSMUSG00000013611.15	Snx31	10.44	-0.276323	0.522118	-0.529235	0.596643	0.73079	9.97308	-1.2516	0.573115	-2.18386	0.0289728	0.0628472
ENSMUSG00000013622.16	Atraid	1739.31	-0.111322	0.0733899	-1.51685	0.129304	0.24	1838.52	-0.0822449	0.0756817	-1.08672	0.27716	0.410713
ENSMUSG00000013629.17	Cad	1946.8	0.215041	0.0821178	2.61869	0.00882675	0.0257466	1978.07	0.671944	0.0807965	8.3165	9.05983e-17	9.64246e-16
ENSMUSG00000013646.18	Sh3bp5l	1687.89	0.101666	0.0758852	1.33973	0.180333	0.310713	1592.56	-0.0466068	0.061946	-0.752379	0.451823	0.588393
ENSMUSG00000013662.7	Atad1	4881.85	-0.0280983	0.0809263	-0.347209	0.728434	0.828758	4836.34	-0.050453	0.0596664	-0.845584	0.397785	0.537953
ENSMUSG00000013663.8	Pten	5835.69	-0.157904	0.118237	-1.33549	0.181717	0.312503	5896.29	-0.105424	0.0784737	-1.34343	0.179133	0.291726
ENSMUSG00000013698.13	Pea15a	27150.3	0.069456	0.0607664	1.143	0.253038	0.40075	30362.9	0.0648283	0.0734007	0.883211	0.377122	0.517119
ENSMUSG00000013701.14	Timm23	1896.25	0.593325	0.0644723	9.20279	3.48785e-20	7.26957e-19	1806.64	0.228407	0.0653186	3.49681	0.00047085	0.00150132
ENSMUSG00000013707.4	Tnfaip8l2	3.77926	-1.39556	1.02078	-1.36715	0.171577	0.29888	20.2944	1.90369	0.486329	3.9144	9.06297e-05	0.000321883
ENSMUSG00000013736.17	Trnt1	1150.22	0.136481	0.108078	1.26279	0.206663	0.344768	1099.17	0.105715	0.0639264	1.6537	0.0981887	0.177901
ENSMUSG00000013766.12	Ly6g6e	2.86582	-2.15971	1.0843	-1.9918	0.0463934	0.105603	4.83633	0.236001	0.810571	0.291154	0.770934	0.848342
ENSMUSG00000013787.16	Ehmt2	4578.33	-0.104099	0.0504291	-2.06426	0.0389934	0.0915672	5091.69	0.0708418	0.0512614	1.38197	0.16698	0.275962
ENSMUSG00000013822.8	Elof1	1183.23	0.00641437	0.107065	0.0599109	0.952227	0.973371	1327.22	0.0203309	0.0791748	0.256785	0.797345	0.865798
ENSMUSG00000013833.16	Med16	4100.68	0.140203	0.122462	1.14487	0.252264	0.399922	3819.41	0.0362967	0.0678276	0.535131	0.592559	0.711671
ENSMUSG00000013846.11	St3gal1	5515.31	0.58974	0.0642852	9.17381	4.56571e-20	9.45515e-19	4144.51	-0.0369487	0.0771274	-0.479061	0.631895	0.74408
ENSMUSG00000013858.15	Tmem259	3929.51	0.133483	0.0638817	2.08953	0.0366597	0.0869894	4287.35	0.0231792	0.0754016	0.30741	0.758531	0.839587
ENSMUSG00000013878.19	Rnf170	937.744	-0.23334	0.103256	-2.25982	0.0238326	0.0605172	959.715	-0.260926	0.0748554	-3.48573	0.000490788	0.00156068
ENSMUSG00000013921.16	Clip3	10145.4	-0.593968	0.114788	-5.17449	2.2853e-07	1.559e-06	10465.9	-0.459386	0.0856633	-5.36269	8.19908e-08	4.28718e-07
ENSMUSG00000013928.14	1700020L13Rik	1.67072	-0.0719243	1.38878	-0.0517894	0.958696	0.976913	1.90558	2.66684	1.50636	1.77038	0.0766634	0.14487
ENSMUSG00000013936.13	Myl2	6.55595	-1.45657	0.709047	-2.05426	0.0399504	0.0934267	4.98276	-2.66899	0.8727	-3.05831	0.00222586	0.00630638
ENSMUSG00000013973.13	Dedd	1393.53	0.248237	0.0657913	3.7731	0.000161231	0.000719105	1350.77	0.109277	0.0583373	1.87319	0.0610419	0.119301
ENSMUSG00000013974.4	Mcemp1	2.81363	0.572559	1.00964	0.56709	0.570653	0.709087	6.82814	1.70446	0.812412	2.09802	0.0359034	0.0757417
ENSMUSG00000013997.11	Nit1	738.853	-0.138881	0.0820522	-1.69259	0.0905337	0.181187	805.568	0.122783	0.0759675	1.61626	0.106037	0.189836
ENSMUSG00000014030.16	Pax5	8.95515	-0.31757	0.751962	-0.422322	0.67279	0.786968	2.8791	-1.41015	1.1471	-1.22932	0.218952	0.34166
ENSMUSG00000014039.19	Prdm15	501.978	0.0909801	0.124859	0.72866	0.46621	0.618373	485.725	-0.00583087	0.10652	-0.0547395	0.956346	0.972037
ENSMUSG00000014074.18	Rnf168	1589.47	-0.132145	0.0843535	-1.56656	0.117217	0.222417	1606.26	0.0182749	0.0580736	0.314685	0.753001	0.835549
ENSMUSG00000014075.16	Dynlt2b	532.851	0.0165397	0.117564	0.140686	0.888118	0.936258	551.821	-0.26406	0.0961269	-2.74699	0.00601443	0.0156321
ENSMUSG00000014077.14	Chp1	2169.67	0.658469	0.0765501	8.6018	7.84752e-18	1.41763e-16	2117.94	0.357799	0.0704644	5.07772	3.81983e-07	1.86095e-06
ENSMUSG00000014158.13	Trpv4	37.1877	-0.238006	0.290855	-0.818297	0.413188	0.569649	47.2737	0.0998145	0.233881	0.426775	0.669543	0.772788
ENSMUSG00000014164.16	Klhl3	2706.89	-0.118638	0.114268	-1.03825	0.299156	0.454425	2391.38	-0.694824	0.0607603	-11.4355	2.77951e-30	6.45912e-29
ENSMUSG00000014177.11	Tvp23b	1075.62	-0.201062	0.073377	-2.74013	0.0061415	0.0189107	1154.61	-0.0378508	0.0694955	-0.544651	0.585994	0.706242
ENSMUSG00000014195.17	Dnajc7	3347.14	0.169962	0.0740995	2.2937	0.0218079	0.0560299	3474.53	0.184124	0.0612815	3.00455	0.00265971	0.00742119
ENSMUSG00000014198.16	Zfp385c	487.236	-0.570701	0.130525	-4.37234	1.22921e-05	6.66102e-05	453.766	-0.937028	0.0973987	-9.62054	6.54886e-22	9.63636e-21
ENSMUSG00000014226.11	Cacybp	2777.55	0.192268	0.100309	1.91676	0.0552689	0.122086	2972.97	0.149608	0.0703749	2.12587	0.0335141	0.0713657
ENSMUSG00000014232.15	Cluap1	566.249	0.0956837	0.103063	0.928402	0.353199	0.510939	565.441	0.0169831	0.0799235	0.212492	0.831723	0.891193
ENSMUSG00000014243.6	Zswim7	275.113	0.172629	0.108596	1.58965	0.111915	0.214514	292.493	0.255774	0.104069	2.45774	0.0139814	0.033108
ENSMUSG00000014245.9	Pigl	216.53	0.0919821	0.139533	0.659216	0.509757	0.656222	222.284	0.216404	0.154647	1.39934	0.161711	0.268899
ENSMUSG00000014294.5	Ndufa2	1715.41	0.046703	0.105386	0.443162	0.657649	0.77697	2165.48	0.131321	0.0738085	1.77921	0.0752061	0.142393
ENSMUSG00000014301.14	Pam16	776.787	-0.150682	0.0792132	-1.90223	0.0571405	0.125303	900.483	-0.11847	0.0697416	-1.69869	0.0893771	0.164488
ENSMUSG00000014303.14	Glis2	751.126	1.09008	0.0880026	12.3869	3.07807e-35	1.33728e-33	871.839	1.01859	0.0927954	10.9767	4.94781e-28	1.03696e-26
ENSMUSG00000014313.16	Cox6c	3704.8	-0.196069	0.0574863	-3.41071	0.000647936	0.00255996	4099.47	-0.106489	0.0568891	-1.87187	0.0612245	0.119585
ENSMUSG00000014329.15	Bicc1	51.1816	-0.530376	0.282065	-1.88034	0.0600624	0.130572	48.5101	-0.404315	0.236591	-1.70892	0.0874656	0.16154
ENSMUSG00000014349.8	Ube2z	5375.92	0.121396	0.052404	2.31654	0.0205289	0.0532452	5252.75	0.127743	0.0543354	2.35101	0.0187224	0.042768
ENSMUSG00000014351.13	Gip	2.80981	-1.09467	1.13648	-0.963209	0.335442	0.492555	#N/A	#N/A	#N/A	#N/A	#N/A	#N/A
ENSMUSG00000014353.16	Tmem87b	1633.9	0.108252	0.070195	1.54216	0.123036	0.230578	1486.35	-0.226613	0.0610052	-3.71465	0.000203483	0.000684945
ENSMUSG00000014355.11	Anapc1	5079.61	-0.089864	0.067124	-1.33878	0.180644	0.311059	5327.19	0.0878808	0.0584237	1.5042	0.132531	0.228774
ENSMUSG00000014361.6	Mertk	511.571	1.28311	0.143183	8.96134	3.2075e-19	6.32419e-18	305.815	0.671257	0.126219	5.3182	1.04801e-07	5.42385e-07
ENSMUSG00000014402.16	Tsg101	5482.56	0.0811538	0.0810457	1.00133	0.316666	0.473461	5325.73	-0.21786	0.0530954	-4.10319	4.07496e-05	0.00015248
ENSMUSG00000014418.17	Hps5	665.185	-0.107352	0.10645	-1.00848	0.313224	0.47007	807.536	0.291565	0.0770342	3.78488	0.000153782	0.000527546
ENSMUSG00000014426.10	Map3k4	2094.21	0.0555184	0.0734392	0.755977	0.449663	0.603523	2141.88	0.0526081	0.0691285	0.761019	0.446646	0.583685
ENSMUSG00000014444.18	Piezo1	1271.12	3.64814	0.131976	27.6424	3.44881e-168	1.20098e-165	471.733	2.28947	0.131634	17.3927	9.3653e-68	8.43441e-66
ENSMUSG00000014470.5	Rnf166	827.278	0.221034	0.0866137	2.55196	0.010712	0.0305682	742.287	-0.0910613	0.0835699	-1.08964	0.275871	0.409181
ENSMUSG00000014496.9	Ankrd28	2911.22	1.25562	0.112067	11.2042	3.88768e-29	1.33532e-27	3119.39	1.27128	0.0724932	17.5366	7.53397e-69	7.01034e-67
ENSMUSG00000014498.10	Ankrd52	2325.82	0.206489	0.0870701	2.37152	0.0177151	0.0470305	2332.76	0.214416	0.0703267	3.04886	0.00229708	0.00648767
ENSMUSG00000014503.16	Pkd2l2	34.429	0.616723	0.278638	2.21335	0.0268734	0.066969	14.7709	-0.143316	0.466733	-0.307061	0.758797	0.839799
ENSMUSG00000014504.17	Srp19	856.039	0.039219	0.0879563	0.445892	0.655676	0.775524	823.611	0.0314763	0.0682773	0.461007	0.644793	0.754474
ENSMUSG00000014547.11	Wdfy2	1420.62	-0.0429016	0.0977951	-0.438688	0.660887	0.77949	1607.94	0.173839	0.0740626	2.34719	0.0189158	0.0431524
ENSMUSG00000014550.15	Rbsn	2612.51	0.0844622	0.0726384	1.16278	0.24492	0.391261	2376.18	0.0380258	0.0608486	0.624924	0.532021	0.660315
ENSMUSG00000014551.9	Mrps25	941.337	0.469029	0.133701	3.50803	0.000451436	0.00184845	2327.98	2.09632	0.136926	15.3099	6.57064e-53	3.87754e-51
ENSMUSG00000014554.14	Dguok	373.455	-0.264675	0.120911	-2.189	0.0285967	0.0705873	430.013	-0.0551049	0.115254	-0.478119	0.632566	0.744541
ENSMUSG00000014592.22	Camta1	7667.52	-0.16125	0.085969	-1.87567	0.0607004	0.131731	7033.62	-0.312671	0.0625676	-4.99733	5.8131e-07	2.76594e-06
ENSMUSG00000014599.11	Csf1	698.483	2.60475	0.333837	7.80246	6.07115e-15	8.80336e-14	632.03	2.23999	0.155539	14.4015	5.06358e-47	2.44195e-45
ENSMUSG00000014601.14	Strip1	2734.54	-0.0414101	0.0830416	-0.498667	0.618014	0.746663	2798.67	-0.146098	0.0591872	-2.4684	0.0135717	0.0322366
ENSMUSG00000014602.16	Kif1a	23532.4	-0.439826	0.074441	-5.90839	3.45477e-09	2.92769e-08	23110.7	-0.403789	0.0464095	-8.70057	3.30209e-18	3.86883e-17
ENSMUSG00000014606.15	Slc25a11	3762.07	-0.1874	0.073041	-2.56569	0.0102972	0.0295296	4363.32	0.0254978	0.0516068	0.494078	0.621251	0.736127
ENSMUSG00000014609.17	Chrne	#N/A	#N/A	#N/A	#N/A	#N/A	#N/A	1.35225	-0.523851	1.41393	-0.370493	0.711015	NA
ENSMUSG00000014633.16	Cmc2	223.2	-0.586843	0.152693	-3.84329	0.000121395	0.000554994	260.962	-0.050764	0.124107	-0.409034	0.682515	0.782769
ENSMUSG00000014668.16	Chfr	1200.95	0.341959	0.0849404	4.02586	5.67666e-05	0.000275083	1193.91	0.146317	0.0730097	2.00408	0.0450618	0.0921609
ENSMUSG00000014725.17	Adam28	9.66354	5.35031	1.17635	4.54824	5.40972e-06	3.08281e-05	#N/A	#N/A	#N/A	#N/A	#N/A	#N/A
ENSMUSG00000014748.14	Tex261	3191.85	-0.0541625	0.0664233	-0.815414	0.414836	0.571132	3671.61	0.145579	0.0580452	2.50802	0.0121408	0.0292625
ENSMUSG00000014763.9	Fam120b	2178.7	-0.0763434	0.0597854	-1.27696	0.201617	0.338823	2185.62	-0.182749	0.0540637	-3.38025	0.000724202	0.00224375
ENSMUSG00000014767.18	Tbp	1241.8	0.0472667	0.068537	0.689653	0.490412	0.639928	1252.99	-0.0762629	0.0633369	-1.20408	0.228557	0.353499
ENSMUSG00000014769.11	Psmb1	3454.53	0.0858511	0.0494012	1.73784	0.0822397	0.167975	3962.47	0.238454	0.0536412	4.44535	8.77495e-06	3.6007e-05
ENSMUSG00000014771.14	Pdcd2	387.345	0.267711	0.125393	2.13497	0.0327634	0.079163	405.779	0.370883	0.10679	3.47301	0.000514654	0.00163356
ENSMUSG00000014773.14	Dll1	482.706	0.523007	0.109841	4.76147	1.92184e-06	1.16319e-05	477.406	0.326893	0.143172	2.28322	0.0224175	0.0501009
ENSMUSG00000014776.8	Nol3	588.352	-1.04738	0.114789	-9.12436	7.21644e-20	1.47689e-18	652.947	-0.631943	0.107206	-5.89466	3.75454e-09	2.24478e-08
ENSMUSG00000014778.11	Fhod1	219.51	0.323599	0.166794	1.94011	0.0523668	0.116896	320.241	0.521753	0.113892	4.58112	4.62495e-06	1.95947e-05
ENSMUSG00000014782.17	Plekhg4	106.224	0.369812	0.262291	1.40993	0.158561	0.281095	124.361	-0.742432	0.204924	-3.62297	0.000291237	0.000958747
ENSMUSG00000014786.9	Slc9a5	749.05	-0.00336323	0.102097	-0.0329416	0.973721	0.986005	737.961	-1.05432	0.0969187	-10.8784	1.46185e-27	2.97207e-26
ENSMUSG00000014791.11	Elmo3	152.883	-0.322943	0.167517	-1.92782	0.0538772	0.119665	182.64	-0.542904	0.133965	-4.05259	5.06543e-05	0.00018723
ENSMUSG00000014813.10	Stc1	720.587	2.01288	0.199367	10.0964	5.73318e-24	1.48649e-22	203.819	-0.618811	0.154321	-4.00989	6.07467e-05	0.000222226
ENSMUSG00000014837.16	4931428F04Rik	615.44	-0.0687877	0.0859184	-0.800616	0.423354	0.57922	646.273	-0.400916	0.0876823	-4.57237	4.82237e-06	2.03887e-05
ENSMUSG00000014846.13	Tppp3	2230.38	-1.1067	0.139205	-7.95014	1.86298e-15	2.81686e-14	2436.74	-1.19435	0.117044	-10.2043	1.89763e-24	3.18997e-23
ENSMUSG00000014850.16	Msh3	1234.04	-0.0444253	0.0931431	-0.476958	0.633392	0.759315	1175.77	0.0018381	0.0754915	0.0243485	0.980575	0.987843
ENSMUSG00000014852.17	Adamts13	1.23677	0.727055	2.11489	0.34378	0.731012	0.830583	#N/A	#N/A	#N/A	#N/A	#N/A	#N/A
ENSMUSG00000014856.13	Tmem208	742.775	0.474111	0.109988	4.31059	1.62821e-05	8.64519e-05	874.698	0.604493	0.076451	7.90693	2.63804e-15	2.54006e-14
ENSMUSG00000014859.10	E2f4	1302.07	0.431231	0.0855578	5.04023	4.64966e-07	3.05501e-06	1185.87	0.186488	0.069433	2.68588	0.00723394	0.0184321
ENSMUSG00000014867.10	Surf4	3985.49	0.391467	0.0663088	5.90369	3.55458e-09	3.0089e-08	4486.61	0.530558	0.0461936	11.4855	1.55966e-30	3.65852e-29
ENSMUSG00000014873.16	Surf2	634.3	0.31573	0.0827294	3.81642	0.000135404	0.000613098	622.999	0.308483	0.097044	3.1788	0.00147887	0.00434362
ENSMUSG00000014905.5	Dnajb9	1348.17	0.0968009	0.0746272	1.29713	0.194588	0.329293	1405.29	0.232631	0.0815338	2.85319	0.00432832	0.0115523
ENSMUSG00000014907.11	Naf1	1037.94	0.664661	0.111278	5.97297	2.32973e-09	2.01196e-08	899.804	0.185389	0.0721958	2.56786	0.0102329	0.0251421
ENSMUSG00000014932.16	Yes1	1156.91	0.000423518	0.155911	0.00271641	0.997833	0.998759	1255.27	0.147846	0.0843993	1.75174	0.0798177	0.149746
ENSMUSG00000014956.16	Ppp1cb	8490.73	-0.188353	0.147758	-1.27474	0.202403	0.33979	8960.14	-0.162837	0.0663871	-2.45284	0.0141734	0.0334998
ENSMUSG00000014959.13	Gorasp2	6241.13	0.260969	0.0857554	3.04318	0.00234091	0.00806613	5970.7	0.0254602	0.0572535	0.444691	0.656543	0.763521
ENSMUSG00000014980.15	Tsen15	625.018	0.0667628	0.0791075	0.84395	0.398697	0.55556	719.834	0.232404	0.103229	2.25134	0.0243639	0.0539668
ENSMUSG00000015002.19	Efr3a	6832.02	-0.166211	0.0748434	-2.22078	0.0263658	0.0658927	6118.85	-0.29283	0.0614808	-4.76295	1.90781e-06	8.51564e-06
ENSMUSG00000015013.10	Trappc2l	702.767	-0.0307662	0.0955131	-0.322115	0.747366	0.842293	793.504	0.0881519	0.0817818	1.07789	0.281082	0.415318
ENSMUSG00000015016.9	Acsf3	803.57	-0.0958587	0.158847	-0.603465	0.546199	0.688222	860.952	0.243598	0.0745649	3.26693	0.0010872	0.00326161
ENSMUSG00000015023.8	Ddx19a	2790.32	0.231431	0.0877276	2.63806	0.00833818	0.0244902	2551.17	0.062374	0.0694466	0.898158	0.369101	0.509109
ENSMUSG00000015027.12	Galns	347.775	0.749529	0.107926	6.94485	3.78865e-12	4.37531e-11	500.353	1.54781	0.108346	14.2858	2.68371e-46	1.2538e-44
ENSMUSG00000015053.15	Gata2	42.4006	1.04367	0.309441	3.37275	0.000744223	0.00290239	28.7909	0.332384	0.32076	1.03624	0.300091	0.436217
ENSMUSG00000015083.12	C8g	12.875	-0.563776	0.465293	-1.21166	0.225644	0.368313	13.9241	-0.846979	0.451243	-1.87699	0.0605192	0.118435
ENSMUSG00000015085.9	Entpd2	23.0813	-1.80471	0.436828	-4.13139	3.60569e-05	0.000181341	76.6458	0.527832	0.205503	2.56849	0.0102143	0.0251131
ENSMUSG00000015087.15	Rabl6	2566.14	-0.0409131	0.0678916	-0.602624	0.546759	0.688735	2732.01	0.0485585	0.0660143	0.735575	0.461989	0.598297
ENSMUSG00000015090.14	Ptgds	2358.63	-0.417489	0.558572	-0.747421	0.45481	0.608073	1360.4	0.777075	0.271042	2.86699	0.00414391	0.011113
ENSMUSG00000015092.10	Edf1	3255.56	0.0758141	0.0788091	0.961996	0.336051	0.493226	3798.66	0.241166	0.0639096	3.77355	0.000160943	0.000550512
ENSMUSG00000015093.16	Clic3	3.37833	1.4031	1.06579	1.31648	0.188012	0.320625	4.50176	-0.47396	0.828585	-0.572012	0.567314	0.690026
ENSMUSG00000015094.17	Npdc1	2755.29	-0.140703	0.100643	-1.39805	0.162098	0.285844	3420.41	0.219496	0.0825337	2.65948	0.00782624	0.0197773
ENSMUSG00000015095.13	Fbxw5	1816.6	-0.21324	0.092681	-2.30079	0.0214034	0.0551614	1998.18	-0.0347254	0.0715547	-0.485298	0.627465	0.740651
ENSMUSG00000015112.16	Slc25a13	64.6592	0.63871	0.233571	2.73454	0.00624666	0.019185	87.5366	1.67869	0.204758	8.19842	2.43568e-16	2.52871e-15
ENSMUSG00000015120.16	Ube2i	2142.75	0.146223	0.0641777	2.27841	0.0227022	0.0580442	2286.54	0.0385747	0.0636718	0.605836	0.544623	0.671349
ENSMUSG00000015126.10	Tsr3	621.858	0.266741	0.0905275	2.94652	0.00321372	0.0106723	626.09	0.116975	0.0831106	1.40746	0.159292	0.265586
ENSMUSG00000015127.15	Unkl	770.163	0.0970749	0.10412	0.93234	0.351161	0.508673	800.286	0.0642192	0.0829274	0.774402	0.438693	0.576247
ENSMUSG00000015133.18	Lrrk1	67.1803	-0.109519	0.202336	-0.541271	0.588321	0.723848	102.554	0.791951	0.184723	4.28723	1.80917e-05	7.10768e-05
ENSMUSG00000015134.16	Aldh1a3	906.612	7.55887	0.402833	18.7643	1.47937e-78	1.83987e-76	178.114	5.72785	0.338523	16.9201	3.19884e-64	2.59906e-62
ENSMUSG00000015143.16	Actn1	2591.97	1.72893	0.0900421	19.2014	3.60508e-82	4.77199e-80	1476.08	0.291045	0.0727073	4.00298	6.25507e-05	0.000228192
ENSMUSG00000015149.15	Sirt2	3452.59	0.0182472	0.114028	0.160024	0.872862	0.92696	4056.74	0.227631	0.0615074	3.70087	0.000214859	0.000721398
ENSMUSG00000015165.17	Hnrnpl	11481.5	0.146001	0.0675796	2.16044	0.0307388	0.0750646	13225	0.197863	0.0615838	3.2129	0.00131401	0.00389051
ENSMUSG00000015176.12	Nolc1	3205.5	0.672043	0.0854748	7.86247	3.7664e-15	5.56842e-14	2434.17	0.128245	0.0765364	1.67561	0.0938147	0.171277
ENSMUSG00000015189.13	Casd1	2489.74	-0.590308	0.0768189	-7.68441	1.53702e-14	2.15821e-13	2554.99	-0.510095	0.0588954	-8.66104	4.67487e-18	5.41219e-17
ENSMUSG00000015202.14	Cnksr3	487.049	0.109466	0.119226	0.918142	0.358545	0.516296	495.721	0.00210951	0.0915485	0.0230425	0.981616	0.988448
ENSMUSG00000015214.15	Mtmr1	2648.38	-0.120137	0.0902582	-1.33104	0.183175	0.314342	2574.45	-0.130541	0.0851706	-1.5327	0.12535	0.218176
ENSMUSG00000015217.12	Hmgb3	636.086	-0.176674	0.138516	-1.27548	0.20214	0.33945	603.95	-0.312116	0.111155	-2.80794	0.00498589	0.0131385
ENSMUSG00000015222.19	Map2	19863	-0.249216	0.118258	-2.1074	0.0350833	0.0837846	19083.7	-0.386475	0.0936848	-4.12527	3.70301e-05	0.000139376
ENSMUSG00000015224.11	Cyp2j9	106.86	-2.40535	0.202583	-11.8734	1.62693e-32	6.47199e-31	168.984	0.264613	0.15109	1.75136	0.0798837	0.149807
ENSMUSG00000015243.5	Abca1	1823.43	0.28321	0.159192	1.77904	0.0752327	0.156444	2567.39	1.2498	0.0903763	13.8289	1.70676e-43	7.06164e-42
ENSMUSG00000015247.11	Nipsnap3b	339.202	0.345709	0.121249	2.85122	0.00435512	0.0139768	548.572	1.06264	0.0948227	11.2066	3.78639e-29	8.33265e-28
ENSMUSG00000015289.5	Lage3	288.503	-0.314438	0.108507	-2.89786	0.00375718	0.0122524	450.101	0.578018	0.101298	5.7061	1.15593e-08	6.59756e-08
ENSMUSG00000015290.16	Ubl4a	2219.06	0.128214	0.0749844	1.70988	0.0872889	0.176079	2308.07	0.0937992	0.0653575	1.43517	0.151238	0.254561
ENSMUSG00000015291.11	Gdi1	13580.1	-0.340317	0.0785142	-4.33446	1.46118e-05	7.80963e-05	13967.2	-0.356472	0.067417	-5.28757	1.23951e-07	6.36791e-07
ENSMUSG00000015305.7	Sash1	909.552	-1.18855	0.136449	-8.71059	3.02285e-18	5.5992e-17	1055.25	-0.0541199	0.0623712	-0.867706	0.385555	0.525691
ENSMUSG00000015312.10	Gadd45b	5653.29	5.24959	0.111814	46.9492	0	0	1654.82	3.81298	0.0860558	44.3082	0	0
ENSMUSG00000015314.11	Slamf6	#N/A	#N/A	#N/A	#N/A	#N/A	#N/A	3.62396	1.77882	1.13708	1.56438	0.117729	0.207389
ENSMUSG00000015316.12	Slamf1	28.0434	-0.283379	0.392951	-0.721156	0.470813	0.622639	25.2605	-0.889017	0.326156	-2.72574	0.00641576	0.0165524
ENSMUSG00000015335.17	Zdhhc12	696.739	1.27975	0.113397	11.2856	1.54585e-29	5.39975e-28	707.592	0.821587	0.0801803	10.2467	1.22405e-24	2.08582e-23
ENSMUSG00000015337.6	Endog	429.143	0.148133	0.148917	0.994733	0.319866	0.476265	447.267	-0.00660292	0.101855	-0.0648267	0.948312	0.966544
ENSMUSG00000015340.11	Cybb	20.4021	2.33048	0.480818	4.84691	1.254e-06	7.75757e-06	88.7193	3.98621	0.343566	11.6024	4.0046e-31	9.6252e-30
ENSMUSG00000015341.18	Golga7	2950.9	-0.167258	0.0738646	-2.26438	0.0235506	0.0599088	3216.43	0.0183561	0.0578001	0.31758	0.750804	0.833835
ENSMUSG00000015342.7	Xk	190.488	-1.03823	0.185737	-5.58979	2.27344e-08	1.7617e-07	211.217	-0.637419	0.12914	-4.93589	7.9785e-07	3.73524e-06
ENSMUSG00000015354.9	Pcolce2	447.167	0.824275	0.17723	4.65087	3.30544e-06	1.93931e-05	382.365	1.12569	0.102735	10.9572	6.13567e-28	1.27874e-26
ENSMUSG00000015355.14	Cd48	7.29429	0.836304	0.754864	1.10789	0.26791	0.418449	34.4394	4.3716	0.488912	8.94148	3.83992e-19	4.78125e-18
ENSMUSG00000015357.11	Clpx	2097.43	0.163991	0.0720949	2.27466	0.0229263	0.0585641	2072.11	0.242458	0.0722055	3.35788	0.000785417	0.0024207
ENSMUSG00000015363.14	Trabd	880.681	0.405469	0.077876	5.20659	1.92339e-07	1.32247e-06	988.973	0.391251	0.0643025	6.08454	1.16827e-09	7.31391e-09
ENSMUSG00000015377.11	Dennd6b	778.372	0.291621	0.113919	2.55989	0.0104706	0.02997	894.879	-0.119887	0.107766	-1.11248	0.265932	0.398046
ENSMUSG00000015396.5	Cd83	287.174	-0.868207	0.110512	-7.85619	3.95982e-15	5.83913e-14	259.221	-1.38135	0.153351	-9.00776	2.10316e-19	2.66309e-18
ENSMUSG00000015401.13	Cltrn	114.927	-0.542782	0.367304	-1.47774	0.139476	0.254498	60.0188	-1.50388	0.26951	-5.58004	2.40467e-08	1.32983e-07
ENSMUSG00000015405.16	Ace2	5.86866	-1.29003	0.692542	-1.86274	0.0624983	0.134714	8.19966	-0.89977	0.632532	-1.42249	0.154884	0.259451
ENSMUSG00000015451.17	C4a	22.6889	1.65663	0.396992	4.17296	3.00668e-05	0.000152729	30.7189	1.36339	0.374286	3.64264	0.000269853	0.00089307
ENSMUSG00000015452.15	Ager	10.1981	0.953919	0.494728	1.92817	0.0538339	0.119605	17.9574	0.301509	0.477679	0.631196	0.527912	0.656924
ENSMUSG00000015461.16	Atf6b	2652.45	0.152706	0.0920353	1.65921	0.0970734	0.191499	2815.83	0.211774	0.072365	2.92648	0.00342827	0.00935267
ENSMUSG00000015467.15	Egfl8	8.413	0.0943857	0.55446	0.17023	0.864829	0.922411	14.1681	-0.484343	0.472315	-1.02547	0.305143	0.441206
ENSMUSG00000015468.15	Notch4	138.009	1.23563	0.199714	6.18699	6.13232e-10	5.59472e-09	266.028	2.85294	0.227684	12.5303	5.09714e-36	1.52812e-34
ENSMUSG00000015474.17	Ppt2	1209.86	0.108941	0.120404	0.904795	0.365574	0.522925	1162.78	-0.118899	0.077393	-1.53631	0.124463	0.217002
ENSMUSG00000015476.7	Prrt1	1663.84	0.021447	0.106183	0.201982	0.839931	0.9058	1577.92	-0.504421	0.100839	-5.00225	5.66646e-07	2.70018e-06
ENSMUSG00000015478.14	Rnf5	2438.88	-0.0770641	0.10681	-0.721505	0.470599	0.622503	2880.09	-0.0791087	0.0634789	-1.24622	0.212683	0.333829
ENSMUSG00000015484.4	Fam163a	509.03	-0.697093	0.147476	-4.72681	2.2807e-06	1.36607e-05	517.456	-0.987624	0.107279	-9.20612	3.38118e-20	4.49988e-19
ENSMUSG00000015488.15	Cacfd1	1710.91	0.0311706	0.0697736	0.446739	0.655064	0.775209	1767.67	0.207065	0.059168	3.49961	0.000465932	0.00148649
ENSMUSG00000015501.11	Hivep2	2240.14	0.554256	0.127343	4.35247	1.34612e-05	7.24947e-05	1462.61	-0.327505	0.0689127	-4.75247	2.00947e-06	8.94447e-06
ENSMUSG00000015522.19	Arnt	1669.35	0.190541	0.0686043	2.77739	0.00547969	0.017134	1695.81	0.103078	0.0694865	1.48343	0.137961	0.236293
ENSMUSG00000015533.10	Itga2	25.3961	0.40883	0.410205	0.996648	0.318935	0.475379	57.7759	1.39218	0.225374	6.1772	6.52483e-10	4.18055e-09
ENSMUSG00000015536.15	Mocs2	1178.48	-0.181115	0.0659713	-2.74536	0.00604454	0.0186503	1341.86	0.0292119	0.0690601	0.422992	0.672301	0.774656
ENSMUSG00000015542.18	Nat9	642.006	-0.113949	0.109162	-1.04385	0.296553	0.451326	648.308	-0.198861	0.0786782	-2.52753	0.0114869	0.0278605
ENSMUSG00000015568.17	Lpl	562.842	0.0278086	0.115869	0.239999	0.810331	0.886449	850.829	1.05962	0.0928389	11.4135	3.57954e-30	8.24986e-29
ENSMUSG00000015575.16	Atp6v0e	314.503	0.318897	0.104349	3.05607	0.00224258	0.00775686	467.528	0.957388	0.0975467	9.81466	9.73627e-23	1.50059e-21
ENSMUSG00000015597.18	Zfp318	1609.16	-0.162601	0.0863144	-1.88382	0.0595898	0.129731	1696.63	-0.146831	0.0785343	-1.86964	0.0615334	0.120084
ENSMUSG00000015599.10	Ttbk1	1999.85	-0.487486	0.0908869	-5.36366	8.1553e-08	5.90138e-07	1662.03	-0.769019	0.0936389	-8.2126	2.16453e-16	2.25766e-15
ENSMUSG00000015605.7	Srf	930.14	0.851385	0.0780217	10.9122	1.00833e-27	3.25123e-26	801.352	0.307477	0.0781494	3.93448	8.33778e-05	0.00029773
ENSMUSG00000015647.10	Lama5	690.311	1.37668	0.177063	7.77509	7.53925e-15	1.08626e-13	602.438	0.967057	0.142103	6.8053	1.00837e-11	7.47771e-11
ENSMUSG00000015652.10	Steap1	37.4962	1.75351	0.301	5.8256	5.69066e-09	4.71134e-08	31.8366	1.59297	0.312281	5.10109	3.37696e-07	1.65273e-06
ENSMUSG00000015653.14	Steap2	2796.61	-0.475667	0.12241	-3.88586	0.000101968	0.000472767	2765.78	-0.701491	0.0772334	-9.08274	1.05876e-19	1.36452e-18
ENSMUSG00000015656.18	Hspa8	38907	0.429263	0.0987921	4.34511	1.39205e-05	7.47545e-05	39862.4	0.445929	0.0975972	4.56908	4.8987e-06	2.06919e-05
ENSMUSG00000015659.13	Serac1	404.676	-0.254394	0.145454	-1.74897	0.0802967	0.1646	440.038	0.0682671	0.100692	0.677977	0.497786	0.62971
ENSMUSG00000015668.14	Pdzd11	1084.05	-0.213767	0.10008	-2.13597	0.032682	0.0789833	1214.7	0.147217	0.0667322	2.20609	0.0273777	0.0598096
ENSMUSG00000015671.12	Psma2	3645.98	-0.0743218	0.0585763	-1.2688	0.204511	0.34196	4081.96	0.113528	0.059441	1.90993	0.0561422	0.111159
ENSMUSG00000015672.5	Mrpl32	680.018	0.250539	0.100614	2.49011	0.0127704	0.0356069	679.674	0.0106949	0.0858415	0.124589	0.900849	0.936687
ENSMUSG00000015697.15	Setdb1	1431.76	0.158361	0.0694157	2.28135	0.022528	0.0576835	1480.67	0.28294	0.0943436	2.99904	0.00270829	0.0075464
ENSMUSG00000015702.14	Anxa9	5.40464	0.518635	0.654087	0.792915	0.427828	0.58305	12.9051	1.45883	0.462896	3.15153	0.0016242	0.00473352
ENSMUSG00000015709.10	Arnt2	736.642	-0.934623	0.114531	-8.16044	3.33803e-16	5.33589e-15	929.37	-0.0806653	0.0961331	-0.8391	0.401413	0.541618
ENSMUSG00000015711.9	Prune1	1323.01	-0.0122275	0.0732807	-0.166858	0.867482	0.923817	1329.49	0.00683778	0.0706145	0.0968325	0.922859	0.950757
ENSMUSG00000015714.12	Cers2	1145.49	0.843547	0.0787718	10.7087	9.26163e-27	2.85609e-25	1414.75	1.12934	0.0698003	16.1796	7.02104e-59	4.92022e-57
ENSMUSG00000015733.14	Capza2	4549.85	-0.0525916	0.073191	-0.718553	0.472417	0.624272	4885.21	0.0689697	0.0570368	1.20921	0.226581	0.351024
ENSMUSG00000015745.10	Plekho1	862.325	1.2913	0.113274	11.3998	4.18972e-30	1.48643e-28	915.468	1.1381	0.074361	15.305	7.0755e-53	4.16452e-51
ENSMUSG00000015747.6	Vps45	1202.21	-0.217357	0.0795622	-2.73191	0.00629674	0.01931	1316.37	0.026362	0.0659563	0.399688	0.689386	0.788026
ENSMUSG00000015748.14	Prpf3	1127.35	0.439304	0.0901735	4.87176	1.10607e-06	6.88555e-06	1073.96	0.0916998	0.0918218	0.998671	0.317954	0.45525
ENSMUSG00000015749.13	Anp32e	27338.3	0.108912	0.08287	1.31426	0.18876	0.321448	27853.8	0.225117	0.0565649	3.9798	6.89737e-05	0.000249836
ENSMUSG00000015750.16	Aph1a	844.229	-0.024083	0.115467	-0.20857	0.834784	0.90227	1123.26	0.575884	0.0735686	7.82784	4.96311e-15	4.67638e-14
ENSMUSG00000015755.17	Tab2	2441.83	0.182614	0.0659769	2.76785	0.00564272	0.0175782	2411.47	0.0322806	0.0642264	0.502606	0.615242	0.730995
ENSMUSG00000015757.11	Ppil4	1807.07	0.0464226	0.0687031	0.675699	0.499232	0.647237	1649.79	-0.11775	0.0659792	-1.78465	0.0743177	0.141047
ENSMUSG00000015759.12	Cnih1	3253.23	0.0356397	0.0580902	0.613522	0.539531	0.682289	3523.18	0.0459873	0.0666918	0.68955	0.490477	0.623665
ENSMUSG00000015766.15	Eps8	3036.41	0.000868913	0.0989285	0.00878324	0.992992	0.996222	2305.02	-0.604809	0.0779215	-7.76177	8.37491e-15	7.75743e-14
ENSMUSG00000015776.13	Med22	1760.16	0.0968576	0.0783701	1.2359	0.216496	0.356911	2390.69	0.564413	0.0561201	10.0572	8.53664e-24	1.3872e-22
ENSMUSG00000015790.17	Surf1	1700.63	0.0985146	0.0709565	1.38838	0.165022	0.28991	1743.87	0.028889	0.0655129	0.440967	0.659237	0.765622
ENSMUSG00000015804.15	Med28	1831.84	-0.0401838	0.0611309	-0.65734	0.510962	0.657437	2001.45	0.106945	0.0533774	2.00355	0.0451179	0.0922474
ENSMUSG00000015806.13	Qdpr	2175.19	-0.711747	0.103899	-6.85036	7.36636e-12	8.25433e-11	2563.92	-0.358131	0.0755686	-4.73915	2.14616e-06	9.50575e-06
ENSMUSG00000015812.9	Gnrh1	7.08014	0.932343	0.607852	1.53383	0.125071	0.233625	11.0382	-1.04728	0.59432	-1.76214	0.0780454	0.146962
ENSMUSG00000015829.14	Tnr	3872.89	-0.48937	0.12771	-3.83189	0.000127162	0.000578905	4008.63	-0.545956	0.0878417	-6.21523	5.12504e-10	3.30731e-09
ENSMUSG00000015837.16	Sqstm1	14800.1	0.743601	0.0747739	9.94466	2.66075e-23	6.61099e-22	12729.9	0.407854	0.0733262	5.56219	2.6641e-08	1.46463e-07
ENSMUSG00000015839.7	Nfe2l2	1017.91	0.353972	0.0775631	4.56367	5.02673e-06	2.87541e-05	1222.48	0.465389	0.0602506	7.72422	1.12537e-14	1.03555e-13
ENSMUSG00000015843.11	Rxrg	297.249	-0.850245	0.130227	-6.52896	6.62269e-11	6.65355e-10	267.384	-1.27948	0.160997	-7.94721	1.90764e-15	1.8543e-14
ENSMUSG00000015846.16	Rxra	2695.29	-0.0667432	0.0981271	-0.680171	0.496396	0.644706	2486.08	-0.124142	0.0672533	-1.84589	0.0649086	0.125752
ENSMUSG00000015850.12	Adamtsl4	283.208	0.90343	0.170233	5.30702	1.11435e-07	7.92935e-07	385.481	1.45009	0.127804	11.3462	7.74616e-30	1.74932e-28
ENSMUSG00000015852.14	Fcrls	21.9341	-0.163127	0.39994	-0.407878	0.683363	0.794927	63.8471	2.3321	0.328555	7.09803	1.26547e-12	1.0081e-11
ENSMUSG00000015854.8	Cd5l	#N/A	#N/A	#N/A	#N/A	#N/A	#N/A	2.19688	4.50151	1.38096	3.2597	0.00111532	0.00333881
ENSMUSG00000015869.17	Prpsap1	1401.36	-0.17645	0.105555	-1.67165	0.0945942	0.187392	1773.74	0.275576	0.0768699	3.58497	0.000337113	0.00110008
ENSMUSG00000015879.9	Fam184b	270.934	-0.907345	0.133794	-6.78166	1.18805e-11	1.29038e-10	356.523	-0.335772	0.0948071	-3.54163	0.000397662	0.001282
ENSMUSG00000015880.14	Ncapg	2.76107	-0.0440853	1.11436	-0.039561	0.968443	0.982966	5.18942	2.75854	0.968966	2.84689	0.00441479	0.0117621
ENSMUSG00000015882.19	Lcorl	1175.25	-0.260069	0.179236	-1.45099	0.146783	0.265053	1085.57	-0.198826	0.112878	-1.76143	0.0781652	0.147137
ENSMUSG00000015889.9	Lta4h	1370.92	-0.0121132	0.0916104	-0.132225	0.894806	0.940338	1594.88	0.321772	0.0600514	5.35826	8.40252e-08	4.39018e-07
ENSMUSG00000015890.3	Amdhd1	#N/A	#N/A	#N/A	#N/A	#N/A	#N/A	2.09237	2.13881	1.3938	1.53452	0.124902	0.217582
ENSMUSG00000015932.9	Dstn	6910.7	-0.121375	0.073733	-1.64615	0.0997334	0.195621	6982.18	-0.283635	0.0547936	-5.17642	2.26181e-07	1.12789e-06
ENSMUSG00000015937.16	Macroh2a1	6566.63	0.168925	0.083144	2.03171	0.0421826	0.0977182	6617.35	0.263963	0.0665988	3.96347	7.38671e-05	0.000266099
ENSMUSG00000015942.10	Gtf2ird2	1056.45	0.087607	0.0956804	0.915621	0.359866	0.517375	951.667	-0.275117	0.0890375	-3.0899	0.00200225	0.00572855
ENSMUSG00000015943.12	Bola1	453.712	0.270556	0.139146	1.9444	0.0518469	0.115884	489.761	0.350071	0.0899957	3.88986	0.000100302	0.000353882
ENSMUSG00000015944.10	Castor2	4468.4	-0.509109	0.0802776	-6.34185	2.27022e-10	2.16637e-09	4280.2	-0.249222	0.0710747	-3.50647	0.000454087	0.00145118
ENSMUSG00000015947.11	Fcgr1	22.1206	0.71326	0.465612	1.53187	0.125553	0.234419	73.6138	2.45115	0.234866	10.4364	1.69115e-25	3.05838e-24
ENSMUSG00000015950.14	Ncf1	29.7012	-1.48948	0.339738	-4.38419	1.16419e-05	6.3299e-05	121.613	2.48448	0.307663	8.07533	6.72922e-16	6.74577e-15
ENSMUSG00000015957.13	Wnt11	34.9714	0.300064	0.348842	0.860171	0.389695	0.546854	33.9488	-0.485712	0.288531	-1.68339	0.0922987	0.168798
ENSMUSG00000015961.9	Adss	1175.21	0.240205	0.0778649	3.0849	0.00203622	0.00712804	1161.34	0.271627	0.0630656	4.30705	1.65444e-05	6.54257e-05
ENSMUSG00000015966.18	Il17rb	6.87497	-2.67615	0.772267	-3.46531	0.000529613	0.0021361	8.52053	0.729759	0.616247	1.1842	0.236334	0.362676
ENSMUSG00000015968.19	Cacna1d	1318.89	0.272916	0.116721	2.3382	0.0193771	0.0506994	1137.24	-0.0692787	0.0977691	-0.708595	0.478576	0.613051
ENSMUSG00000015970.20	Chdh	45.2693	-3.14716	0.358662	-8.77473	1.71309e-18	3.22554e-17	107.359	0.50661	0.233535	2.16931	0.030059	0.0648023
ENSMUSG00000015971.6	Actr8	1863.23	0.0318932	0.0864163	0.369064	0.71208	0.816553	1870.72	-0.0138548	0.0606138	-0.228575	0.819199	0.881969
ENSMUSG00000015980.15	Lrrc27	329.371	-0.126191	0.169763	-0.743335	0.457279	0.610122	311.179	-0.527906	0.10122	-5.21541	1.83408e-07	9.25292e-07
ENSMUSG00000015981.13	Stk32c	779.924	-0.732584	0.108383	-6.75922	1.38741e-11	1.49686e-10	725.729	-0.787092	0.115618	-6.80767	9.91919e-12	7.36062e-11
ENSMUSG00000015994.11	Fnta	2191.35	0.126473	0.0718791	1.75953	0.0784882	0.16178	2256.35	0.0119605	0.0907156	0.131846	0.895106	0.932592
ENSMUSG00000016018.5	Mtrex	3800.7	0.122803	0.0645185	1.90338	0.0569906	0.125107	3574.84	0.0151806	0.0691409	0.21956	0.826214	0.887306
ENSMUSG00000016024.10	Lbp	2.65261	1.89225	1.35472	1.39679	0.162478	0.286402	3.61562	2.54135	0.996604	2.55001	0.010772	0.0263112
ENSMUSG00000016028.12	Celsr1	14.3048	-0.760628	0.589008	-1.29137	0.196576	0.331975	21.0523	0.607295	0.370827	1.63768	0.101489	0.182832
ENSMUSG00000016087.14	Fli1	36.7661	0.74442	0.289231	2.57379	0.0100591	0.0289238	69.8798	1.76557	0.243598	7.24788	4.23331e-13	3.49015e-12
ENSMUSG00000016128.15	Stard13	158.429	0.590497	0.202047	2.92257	0.0034715	0.0114344	152.794	0.606841	0.155821	3.89447	9.84152e-05	0.000347717
ENSMUSG00000016150.16	Tenm1	615.101	-0.874778	0.191809	-4.56068	5.09884e-06	2.91224e-05	679.965	-0.517882	0.131464	-3.93934	8.17059e-05	0.000292319
ENSMUSG00000016179.12	Camk1g	383.696	-0.128694	0.160618	-0.801241	0.422992	0.578935	343.066	-0.722236	0.105036	-6.87606	6.15306e-12	4.64118e-11
ENSMUSG00000016181.11	Utp25	597.135	0.529788	0.0858204	6.17321	6.69156e-10	6.08043e-09	520.119	0.0454997	0.0929109	0.489713	0.624337	0.738125
ENSMUSG00000016194.15	Hsd11b1	18.9282	-0.803836	0.380716	-2.11138	0.0347397	0.0830691	17.5433	-0.4793	0.413025	-1.16046	0.245861	0.374173
ENSMUSG00000016200.15	Syt14	1263.76	-0.0943842	0.146953	-0.642275	0.520695	0.665871	1320.37	-0.2845	0.0884092	-3.21799	0.00129092	0.00382872
ENSMUSG00000016206.7	H2-M3	25.0582	-0.574989	0.393318	-1.46189	0.143771	0.260936	43.194	1.0217	0.338455	3.01872	0.00253848	0.00711657
ENSMUSG00000016239.12	Lonrf3	226.098	1.39313	0.178924	7.78614	6.90854e-15	9.97289e-14	159.551	0.515466	0.174549	2.95313	0.0031457	0.00863961
ENSMUSG00000016252.8	Atp5e	1957.36	0.257552	0.0963128	2.67412	0.00749256	0.0223415	2538.92	0.238199	0.0784528	3.0362	0.00239577	0.00674432
ENSMUSG00000016253.13	Nelfcd	2180.77	-0.00990698	0.0876094	-0.113081	0.909966	0.948868	2371.03	0.237887	0.0638211	3.7274	0.000193465	0.000653776
ENSMUSG00000016256.11	Ctsz	1285.25	0.242115	0.0914946	2.64622	0.00813958	0.0240083	1813.66	1.07722	0.0771189	13.9682	2.43541e-44	1.0523e-42
ENSMUSG00000016257.16	Prelid3b	1445.7	0.0620533	0.0629388	0.985932	0.324167	0.481085	1521.81	0.157445	0.0704603	2.23452	0.0254487	0.0560597
ENSMUSG00000016262.15	Sertad4	251.33	-0.14855	0.129543	-1.14673	0.251494	0.399087	195.617	-0.685835	0.128094	-5.35414	8.59635e-08	4.48936e-07
ENSMUSG00000016308.13	Ube2a	1332.23	0.148862	0.0820073	1.81523	0.0694888	0.146861	1477.53	0.226747	0.0882753	2.56863	0.0102101	0.0251055
ENSMUSG00000016319.4	Slc25a5	12526.7	0.150895	0.058141	2.59533	0.00944994	0.0273389	11883.9	0.0378435	0.0563813	0.671207	0.502089	0.633473
ENSMUSG00000016344.15	Ppdpf	1088.35	-0.166179	0.0916402	-1.81339	0.0697718	0.147349	1279.37	0.27178	0.0715986	3.79589	0.000147116	0.000505916
ENSMUSG00000016346.18	Kcnq2	3114.18	-1.17355	0.129889	-9.035	1.64006e-19	3.29394e-18	2854.47	-1.41874	0.12213	-11.6166	3.39429e-31	8.18461e-30
ENSMUSG00000016349.11	Eef1a2	11426	-0.550536	0.0876403	-6.28176	3.34753e-10	3.14103e-09	11973.2	-0.552217	0.0810108	-6.81658	9.32326e-12	6.93217e-11
ENSMUSG00000016356.19	Col20a1	145.236	0.405271	0.197038	2.05681	0.0397042	0.0929663	139.556	-0.411732	0.168595	-2.44213	0.0146007	0.0343966
ENSMUSG00000016382.16	Pls3	1551.52	-0.743076	0.0861227	-8.62811	6.23754e-18	1.1313e-16	1570.06	-0.543267	0.112801	-4.81615	1.46352e-06	6.6436e-06
ENSMUSG00000016386.16	Mpped2	1389.58	0.0946542	0.097471	0.971101	0.331498	0.488665	1091.54	-0.733625	0.0887039	-8.27049	1.33406e-16	1.40254e-15
ENSMUSG00000016409.5	Nkap	593.927	-0.291187	0.133699	-2.17794	0.0294108	0.0723287	581.091	-0.153726	0.085099	-1.80644	0.0708495	0.135436
ENSMUSG00000016427.8	Ndufa1	1059.88	-0.147048	0.0813636	-1.8073	0.0707156	0.148856	1252.98	-0.10776	0.0887439	-1.21428	0.224643	0.348696
ENSMUSG00000016477.19	E2f3	850.345	0.171098	0.110093	1.55412	0.120155	0.2266	764.377	-0.182026	0.080167	-2.27058	0.0231724	0.0515824
ENSMUSG00000016481.16	Cr1l	240.74	-0.105185	0.12041	-0.873554	0.382361	0.539517	311.832	0.700221	0.130238	5.37646	7.59631e-08	3.98473e-07
ENSMUSG00000016487.16	Ppfibp1	914.478	0.878452	0.139974	6.27583	3.47768e-10	3.25816e-09	794.966	0.442092	0.0793868	5.56883	2.56458e-08	1.41234e-07
ENSMUSG00000016493.14	Cd46	13.0192	-0.0110264	0.518144	-0.0212805	0.983022	0.99114	21.5253	-0.34142	0.354434	-0.963283	0.335406	0.47362
ENSMUSG00000016494.10	Cd34	183.037	0.798563	0.157521	5.06957	3.9872e-07	2.64508e-06	260.629	1.23104	0.127193	9.67845	3.72307e-22	5.56599e-21
ENSMUSG00000016495.13	Plgrkt	301.221	-0.059157	0.100778	-0.587001	0.557203	0.697737	376.207	0.47896	0.104832	4.56885	4.904e-06	2.07104e-05
ENSMUSG00000016496.8	Cd274	167.673	1.66288	0.214164	7.76453	8.19485e-15	1.17473e-13	375.769	3.24404	0.405838	7.99345	1.31218e-15	1.29117e-14
ENSMUSG00000016498.11	Pdcd1lg2	2.48078	0.47786	0.995872	0.479841	0.63134	0.757789	3.37254	0.373987	0.866638	0.431537	0.666078	0.770295
ENSMUSG00000016503.19	Gtf3a	723.039	0.878661	0.103757	8.46844	2.487e-17	4.32029e-16	815.089	1.04689	0.0882429	11.8637	1.82629e-32	4.71284e-31
ENSMUSG00000016510.12	Mtif3	708.36	0.0739535	0.101235	0.730513	0.465077	0.617435	718.3	0.0871062	0.0738045	1.18023	0.237909	0.36467
ENSMUSG00000016520.8	Lnx2	1213.11	0.650626	0.0820811	7.92662	2.25186e-15	3.38227e-14	1002.95	-0.0238927	0.0741978	-0.322013	0.747443	0.832327
ENSMUSG00000016524.13	Il19	5.54866	5.26792	1.6607	3.17212	NA	NA	1.37765	3.80327	1.6223	2.34437	0.0190594	0.0434269
ENSMUSG00000016526.9	Dyrk3	143.122	0.307758	0.155621	1.97762	0.047972	0.108645	136.974	0.0972187	0.162846	0.596996	0.55051	0.676004
ENSMUSG00000016528.11	Mapkapk2	1794.2	0.530854	0.0718971	7.38352	1.54155e-13	1.98143e-12	1884.08	0.601151	0.0589628	10.1954	2.07822e-24	3.48311e-23
ENSMUSG00000016534.16	Lamp2	4952.95	0.769467	0.11092	6.93714	4.0012e-12	4.59966e-11	6053.94	1.49599	0.0776287	19.2711	9.39264e-83	1.26126e-80
ENSMUSG00000016541.11	Atxn10	6591.89	-0.188902	0.0779048	-2.42478	0.0153178	0.0415628	7350.66	0.00783934	0.0644431	0.121648	0.903178	0.937979
ENSMUSG00000016552.14	Foxred2	578.215	-0.144727	0.0863542	-1.67597	0.0937445	0.186227	610.691	0.00213169	0.0775638	0.0274831	0.978074	0.986166
ENSMUSG00000016554.10	Eif3d	4625.2	0.512418	0.0797366	6.42638	1.30678e-10	1.27992e-09	4406.25	0.408504	0.0598536	6.82505	8.78952e-12	6.53998e-11
ENSMUSG00000016559.15	H3f3b	25832.5	0.0975577	0.0917372	1.06345	0.287579	0.441402	20240	-0.347204	0.0727725	-4.77108	1.83242e-06	8.19683e-06
ENSMUSG00000016619.11	Nup50	1746.17	0.145876	0.0739943	1.97145	0.0486728	0.109951	1890.38	0.235344	0.0606992	3.87722	0.000105657	0.000371315
ENSMUSG00000016624.16	Phf21b	1500.93	0.705928	0.0798764	8.83776	9.76575e-19	1.8717e-17	1533.85	0.337236	0.068541	4.92021	8.64515e-07	4.03723e-06
ENSMUSG00000016637.8	Ift27	695.332	-0.0137478	0.0963367	-0.142706	0.886522	0.935289	811.181	0.179948	0.090333	1.99206	0.0463648	0.0944781
ENSMUSG00000016664.17	Pacsin2	11273.9	0.115579	0.0921192	1.25467	0.209598	0.348394	9415.16	-0.226145	0.0519003	-4.35729	1.3168e-05	5.27121e-05
ENSMUSG00000016756.18	Cmah	5.4675	3.09681	1.25718	2.46329	0.0137667	0.0379364	2.54035	1.94183	1.09018	1.7812	0.074879	0.141893
ENSMUSG00000016757.12	Ttll12	1267.72	0.791231	0.0693219	11.4139	3.56465e-30	1.27466e-28	1634.46	1.10435	0.0792443	13.936	3.82884e-44	1.62617e-42
ENSMUSG00000016758.5	Bik	14.0096	1.40069	0.460203	3.04364	0.00233732	0.00805501	21.2221	2.39133	0.423417	5.64769	1.6262e-08	9.14891e-08
ENSMUSG00000016763.16	Scube1	107.02	2.89462	0.299493	9.66509	4.24241e-22	9.89968e-21	673.959	5.5196	0.323709	17.0511	3.4289e-65	2.89072e-63
ENSMUSG00000016831.13	Tox4	2485.52	0.240771	0.0549422	4.38225	1.17461e-05	6.38041e-05	2430.61	0.149409	0.0590481	2.53029	0.0113967	0.0276652
ENSMUSG00000016833.15	Mrps18c	163.355	0.166791	0.150774	1.10624	0.268624	0.41936	183.065	0.3614	0.130731	2.76445	0.00570189	0.0148853
ENSMUSG00000016918.16	Sulf1	2967.6	0.524723	0.123485	4.2493	2.14444e-05	0.000111559	2423.99	0.396575	0.0533167	7.4381	1.02146e-13	8.82364e-13
ENSMUSG00000016921.15	Srsf6	2352.78	0.654607	0.079704	8.21297	2.15776e-16	3.50365e-15	2438.24	0.370943	0.0919229	4.03537	5.45152e-05	0.000200542
ENSMUSG00000016933.18	Plcg1	887.825	-0.760205	0.105347	-7.21622	5.34539e-13	6.59002e-12	1097.06	0.0612559	0.066828	0.916621	0.359341	0.499456
ENSMUSG00000016940.19	Kctd2	1428.6	-0.1852	0.0731124	-2.53309	0.0113062	0.0320495	1570.96	-0.14329	0.0724756	-1.97708	0.048033	0.0972147
ENSMUSG00000016942.7	Tmprss6	1.7286	0.643026	1.36825	0.469963	0.638381	0.762862	3.91206	1.4564	0.840087	1.73363	0.0829845	0.154716
ENSMUSG00000016946.7	Kctd5	877.206	0.358727	0.0767421	4.67445	2.94743e-06	1.74009e-05	786.97	0.160897	0.068552	2.34708	0.0189213	0.0431604
ENSMUSG00000016984.8	Etaa1	449.472	-0.219381	0.135075	-1.62414	0.104346	0.202876	471.003	-0.0861555	0.0904254	-0.95278	0.340702	0.479432
ENSMUSG00000016995.18	Matn4	3.0027	0.159695	0.906063	0.176251	0.860097	0.919096	2.82121	-0.112849	1.1156	-0.101155	0.919427	0.948397
ENSMUSG00000017002.15	Slpi	2.9428	4.31199	1.33295	3.23492	0.00121676	0.00450967	5.94254	4.40512	1.18722	3.71044	0.000206903	0.000695725
ENSMUSG00000017009.4	Sdc4	3203.67	1.46189	0.0805053	18.1589	1.09155e-73	1.24784e-71	2159.34	0.320388	0.0698296	4.58814	4.47216e-06	1.89904e-05
ENSMUSG00000017057.10	Il13ra1	118.511	3.07525	0.262997	11.6931	1.38214e-31	5.28459e-30	91.7198	2.61474	0.237487	11.01	3.41817e-28	7.20418e-27
ENSMUSG00000017119.21	Nbr1	13536.9	0.150932	0.0693813	2.1754	0.0296001	0.0726995	12298	0.0961828	0.0574939	1.67292	0.0943428	0.172097
ENSMUSG00000017132.18	Cyth1	2601.63	-0.0458448	0.0768916	-0.596226	0.551024	0.69217	2491.19	-0.333241	0.0567633	-5.87073	4.33893e-09	2.5775e-08
ENSMUSG00000017144.9	Rnd3	1204.46	1.57947	0.104367	15.1339	9.68207e-52	7.209e-50	853.303	1.00833	0.0687106	14.6751	9.3097e-49	4.74477e-47
ENSMUSG00000017146.13	Brca1	267.851	-0.0921172	0.117771	-0.782169	0.434115	0.58912	283.203	0.256323	0.107819	2.37735	0.0174374	0.0402754
ENSMUSG00000017167.7	Cntnap1	2755.86	-1.03648	0.110798	-9.35472	8.38222e-21	1.81042e-19	2892.5	-1.01412	0.081315	-12.4715	1.06749e-35	3.14979e-34
ENSMUSG00000017176.18	Nt5c3b	673.926	-0.231404	0.113196	-2.04428	0.0409262	0.0953638	839.911	0.340487	0.0753135	4.52093	6.15685e-06	2.56488e-05
ENSMUSG00000017188.4	Coa3	1595.49	-0.103418	0.100597	-1.02804	0.303931	0.459767	1877.09	0.0581415	0.0738522	0.787269	0.431124	0.568981
ENSMUSG00000017195.16	Zpbp2	2.24045	0.518281	1.20439	0.430325	0.666959	0.783223	#N/A	#N/A	#N/A	#N/A	#N/A	#N/A
ENSMUSG00000017204.5	Gsdma	11.955	-0.206248	0.443184	-0.465377	0.641662	0.765468	21.9364	1.6419	0.481377	3.41084	0.000647631	0.00202216
ENSMUSG00000017210.15	Med24	4754.68	0.0365508	0.0856232	0.42688	0.669467	0.784824	4116.89	-0.214584	0.0585956	-3.66212	0.000250134	0.000831864
ENSMUSG00000017221.15	Psmd3	4591.61	0.356041	0.0822115	4.33079	1.48573e-05	7.9352e-05	4792.97	0.444818	0.0607266	7.32493	2.39025e-13	2.0083e-12
ENSMUSG00000017264.17	Exosc10	2714.15	0.268041	0.0934755	2.8675	0.00413723	0.0133685	2519.62	0.116888	0.0535884	2.18121	0.0291678	0.0632091
ENSMUSG00000017286.16	Glod4	1642.78	-0.244169	0.0718998	-3.39596	0.000683893	0.00268795	1996.09	0.223848	0.0536158	4.17504	2.97939e-05	0.000113608
ENSMUSG00000017288.16	Vps53	2878.39	0.0852638	0.0902357	0.944901	0.34471	0.502609	2773.18	-0.011687	0.0625112	-0.186958	0.851694	0.904234
ENSMUSG00000017291.14	Taok1	4843.81	-0.0854681	0.127138	-0.672244	0.501428	0.64923	4849.24	0.000814352	0.0984345	0.00827304	0.993399	0.995664
ENSMUSG00000017299.14	Dnttip1	1011.38	0.365807	0.107073	3.41642	0.000634503	0.00251127	1008.25	0.207951	0.0787637	2.64019	0.00828586	0.0208109
ENSMUSG00000017300.10	Tnnc2	2.20854	2.44251	1.28743	1.8972	0.0578011	0.12658	1.98228	-0.9159	1.16866	-0.783721	0.433204	0.570842
ENSMUSG00000017307.17	Acot8	437.843	0.106584	0.0911093	1.16984	0.242064	0.388134	498.356	0.190814	0.0904653	2.10925	0.034923	0.0739726
ENSMUSG00000017309.12	Cd300lg	#N/A	#N/A	#N/A	#N/A	#N/A	#N/A	1.58024	0.0448085	1.24148	0.0360927	0.971208	0.98138
ENSMUSG00000017314.13	Mpp2	4003.66	-0.318226	0.0979811	-3.24783	0.00116289	0.00433354	4259.94	-0.406879	0.0643029	-6.32753	2.49115e-10	1.6518e-09
ENSMUSG00000017344.5	Vtn	46088.9	0.106147	0.119516	0.88814	0.374465	0.531279	39810	-0.342269	0.0583889	-5.86189	4.5764e-09	2.71425e-08
ENSMUSG00000017376.16	Nlk	9518.54	-0.0752182	0.0617287	-1.21853	0.223023	0.365118	8158.34	-0.518576	0.0684048	-7.58099	3.4294e-14	3.04813e-13
ENSMUSG00000017386.11	Traf4	88.5485	0.96809	0.192484	5.02946	4.91853e-07	3.21952e-06	125.948	0.766017	0.174843	4.38117	1.18042e-05	4.75156e-05
ENSMUSG00000017390.16	Aldoc	16273.2	-0.832677	0.11712	-7.10957	1.16401e-12	1.40445e-11	17064	-1.0172	0.0955851	-10.6418	1.90409e-26	3.65263e-25
ENSMUSG00000017400.11	Stac2	3793.61	-0.462009	0.118176	-3.90951	9.24832e-05	0.000432065	3329.48	-0.830224	0.104013	-7.98189	1.44112e-15	1.41062e-14
ENSMUSG00000017404.13	Rpl19	5140.69	0.393774	0.0982031	4.00979	6.07723e-05	0.000292801	6419.84	0.704151	0.0671106	10.4924	9.36351e-26	1.72112e-24
ENSMUSG00000017405.15	Nek8	40.2702	-1.30051	0.349559	-3.72044	0.000198879	0.000872071	84.6088	0.399335	0.196165	2.03571	0.0417793	0.0862469
ENSMUSG00000017412.16	Cacnb4	1318.09	-1.14218	0.172598	-6.61759	3.65094e-11	3.7495e-10	1207.28	-1.23957	0.104804	-11.8276	2.81129e-32	7.14776e-31
ENSMUSG00000017417.15	Plxdc1	265.539	-0.653663	0.153043	-4.27112	1.94496e-05	0.000102026	333.257	-0.138494	0.12667	-1.09334	0.274244	0.407511
ENSMUSG00000017418.15	Arl5b	1334.37	0.0669311	0.129112	0.518397	0.604181	0.736715	1158.18	-0.139783	0.102174	-1.36809	0.171283	0.281489
ENSMUSG00000017421.19	Zfp207	3142.56	0.0285117	0.0985623	0.289276	0.77237	0.860697	3882.08	0.0918625	0.109367	0.839949	0.400937	0.541106
ENSMUSG00000017428.17	Psmd11	2623.69	0.356498	0.0758774	4.69835	2.62274e-06	1.55693e-05	2602.09	0.281506	0.0619674	4.5428	5.55109e-06	2.32853e-05
ENSMUSG00000017446.15	C1qtnf1	44.5791	-0.372207	0.322457	-1.15429	0.248383	0.395564	68.5474	0.845332	0.216946	3.89651	9.7588e-05	0.000345012
ENSMUSG00000017453.5	Pipox	27.6861	0.644846	0.398784	1.61703	0.105872	0.205258	26.2302	-0.13761	0.395301	-0.348113	0.727755	0.818082
ENSMUSG00000017466.10	Timp2	3241.52	-0.565321	0.0950143	-5.94985	2.68385e-09	2.30284e-08	4503.18	0.284849	0.0801449	3.55417	0.000379173	0.00122715
ENSMUSG00000017478.16	Zc3h18	2742.04	0.340598	0.088635	3.8427	0.000121689	0.000556225	2350.86	0.134981	0.066481	2.03037	0.0423191	0.0872167
ENSMUSG00000017485.12	Top2b	12873.4	-0.129587	0.0871829	-1.48639	0.137177	0.251456	11323.3	-0.174566	0.0729001	-2.39459	0.0166388	0.0386578
ENSMUSG00000017491.10	Rarb	306.062	-0.403763	0.109759	-3.67864	0.000234482	0.00101521	388.829	0.0065791	0.108132	0.0608432	0.951484	0.968682
ENSMUSG00000017493.13	Igfbp4	914.482	-0.272065	0.116565	-2.33402	0.0195944	0.051197	1298.53	-0.00205478	0.117908	-0.017427	0.986096	0.991001
ENSMUSG00000017499.16	Cdc6	16.4528	0.463059	0.420157	1.10211	0.270414	0.421284	20.0633	0.827443	0.390228	2.12041	0.0339715	0.0722164
ENSMUSG00000017548.16	Suz12	6606.22	-0.136245	0.0973121	-1.40009	0.161487	0.284989	6615.57	-0.05045	0.0752657	-0.670292	0.502672	0.63403
ENSMUSG00000017550.15	Atad5	304.634	-0.181201	0.11978	-1.51278	0.130336	0.24147	313.086	-0.0872502	0.109626	-0.795893	0.426094	0.564259
ENSMUSG00000017561.17	Crlf3	2664.11	-0.0162336	0.0932209	-0.174141	0.861755	0.92039	2353.81	-0.399421	0.101101	-3.95071	7.79187e-05	0.000279528
ENSMUSG00000017607.10	Tns4	1.61643	0.325607	1.49856	0.21728	0.82799	0.897989	5.98815	1.14788	0.702983	1.63288	0.102495	0.184319
ENSMUSG00000017615.13	Tnfaip1	1945.48	0.441947	0.0618975	7.13999	9.33368e-13	1.1328e-11	2000.92	0.378838	0.0569121	6.65654	2.80346e-11	2.0137e-10
ENSMUSG00000017631.20	Abr	3975.73	-0.300039	0.091046	-3.29547	0.000982586	0.00372045	3832.16	-0.453183	0.0669246	-6.77155	1.27411e-11	9.36168e-11
ENSMUSG00000017639.14	Rab11fip4	3103.23	-0.951564	0.0914939	-10.4003	2.47149e-25	6.98372e-24	3098.44	-0.720485	0.0907026	-7.94337	1.96754e-15	1.91005e-14
ENSMUSG00000017652.17	Cd40	9.77861	1.10198	0.567826	1.94071	0.0522939	0.116744	12.7009	0.62114	0.453819	1.3687	0.171094	0.281269
ENSMUSG00000017664.17	Slc35c2	1600.93	-0.099167	0.0747341	-1.32693	0.184532	0.316331	1805.13	0.0884077	0.074381	1.18858	0.234606	0.360468
ENSMUSG00000017667.10	Zfp334	967.637	-0.0871137	0.0877269	-0.99301	0.320705	0.477199	925.58	-0.181934	0.0914986	-1.98838	0.0467701	0.0951396
ENSMUSG00000017670.17	Elmo2	3087.1	-0.131341	0.0647201	-2.02936	0.0424214	0.0981908	3229.89	0.0181803	0.0588636	0.308856	0.757431	0.838785
ENSMUSG00000017677.12	Wsb1	1027.57	0.73984	0.134237	5.51144	3.55908e-08	2.70244e-07	961.386	0.22176	0.0994639	2.22955	0.025777	0.0567161
ENSMUSG00000017679.17	Ttpal	1248.6	0.353785	0.0657239	5.38289	7.32984e-08	5.32449e-07	1108.39	-0.0420388	0.0621823	-0.676057	0.499004	0.630752
ENSMUSG00000017686.18	Rhot1	14854.9	0.152244	0.0807239	1.88598	0.0592979	0.129195	12331.6	-0.198464	0.0705533	-2.81296	0.0049088	0.0129627
ENSMUSG00000017692.9	Rhbdl3	1056.92	-0.12988	0.0894703	-1.45166	0.146597	0.264759	1031.17	-0.262376	0.0871854	-3.0094	0.00261766	0.00731386
ENSMUSG00000017697.4	Ada	16.2227	2.94358	0.54228	5.42815	5.69399e-08	4.20638e-07	26.968	3.6684	0.460065	7.97365	1.54051e-15	1.50592e-14
ENSMUSG00000017707.10	Serinc3	10759.3	0.0755782	0.0553531	1.36538	0.172133	0.299663	11646.7	0.290799	0.0515299	5.6433	1.66817e-08	9.36389e-08
ENSMUSG00000017713.10	Tha1	56.9434	0.78589	0.240661	3.26555	0.00109251	0.00409962	55.8934	0.408158	0.295141	1.38293	0.166687	0.275647
ENSMUSG00000017715.12	Pgs1	2021.26	0.490677	0.0810847	6.05142	1.43577e-09	1.26651e-08	2010.89	0.344138	0.0663993	5.18286	2.18509e-07	1.09133e-06
ENSMUSG00000017716.16	Birc5	5.02687	-0.0777553	0.903477	-0.0860623	0.931417	0.961053	9.63505	1.22117	0.797326	1.53159	0.125625	0.218552
ENSMUSG00000017718.16	Afmid	19.1106	0.386686	0.399365	0.968251	0.332919	0.490026	21.3271	-0.0725249	0.350408	-0.206973	0.836031	0.894295
ENSMUSG00000017721.16	Pigt	7127.25	0.186694	0.145508	1.28305	0.199475	0.336071	7389.15	0.0628029	0.0732906	0.856902	0.391499	0.531793
ENSMUSG00000017723.12	Wfdc2	39.0434	-0.283435	0.312604	-0.906692	0.36457	0.52193	40.2837	-0.453586	0.328571	-1.38048	0.167439	0.276618
ENSMUSG00000017724.15	Etv4	119.451	-0.0406494	0.158538	-0.256402	0.79764	0.87867	147.727	0.726683	0.148794	4.88383	1.04044e-06	4.80772e-06
ENSMUSG00000017734.16	Dbndd2	530.98	-0.00789567	0.0823307	-0.0959018	0.923599	0.956242	480.167	-0.566236	0.0885889	-6.39172	1.64029e-10	1.10296e-09
ENSMUSG00000017737.3	Mmp9	842.199	-0.884222	0.126881	-6.96892	3.1939e-12	3.71309e-11	764.948	-0.966378	0.304874	-3.16977	0.00152562	0.00446859
ENSMUSG00000017740.18	Slc12a5	29694.6	-0.257142	0.0765027	-3.36121	0.00077601	0.00301436	26444.4	-0.748105	0.0552609	-13.5377	9.36818e-42	3.61586e-40
ENSMUSG00000017747.14	Ghdc	281.411	-0.157333	0.128665	-1.22281	0.221403	0.363149	340.326	0.449966	0.0934	4.81763	1.45276e-06	6.59609e-06
ENSMUSG00000017754.14	Pltp	522.641	-0.503477	0.224865	-2.23902	0.0251544	0.0632844	488.994	-0.0441931	0.153347	-0.288189	0.773202	0.849954
ENSMUSG00000017756.10	Slc12a7	564.785	0.327793	0.0906969	3.61416	0.00030132	0.00127555	653.122	0.389767	0.0804183	4.84675	1.255e-06	5.73885e-06
ENSMUSG00000017760.17	Ctsa	3419.99	-0.0479727	0.121407	-0.395141	0.692739	0.801972	4099.81	0.559388	0.0681306	8.21052	2.20238e-16	2.29394e-15
ENSMUSG00000017764.3	Zswim1	934.949	0.0265314	0.101631	0.261056	0.794049	0.876245	928.375	-0.0908047	0.0765791	-1.18576	0.235716	0.361877
ENSMUSG00000017765.18	Slc12a4	937.364	1.85578	0.111101	16.7035	1.23541e-62	1.10966e-60	754.147	1.52771	0.100676	15.1745	5.21501e-52	3.01409e-50
ENSMUSG00000017774.20	Myo1c	500.181	0.748415	0.106995	6.99484	2.65562e-12	3.10325e-11	494.917	0.32287	0.106875	3.02101	0.00251935	0.00706737
ENSMUSG00000017776.16	Crk	5412.62	0.135308	0.0656231	2.0619	0.039217	0.0920254	5326.68	0.0844671	0.0720112	1.17297	0.240807	0.368206
ENSMUSG00000017778.15	Cox7c	2019.41	-0.106374	0.0966069	-1.1011	0.270854	0.421736	2377.34	0.0583155	0.0656476	0.888311	0.374373	0.514199
ENSMUSG00000017781.18	Pitpna	6980.87	-0.275389	0.0712764	-3.86368	0.000111691	0.000514473	7245.16	-0.210964	0.0756439	-2.78891	0.00528865	0.0138906
ENSMUSG00000017801.16	Mlx	877.46	0.113997	0.0835855	1.36384	0.172618	0.300255	1007.34	0.320853	0.0827155	3.879	0.000104887	0.000368781
ENSMUSG00000017802.15	Retreg3	5478.47	0.154128	0.0534604	2.88303	0.00393868	0.0127908	5156.61	-0.00959327	0.0600075	-0.159868	0.872985	0.918274
ENSMUSG00000017817.12	Jph2	46.4177	-0.823775	0.268309	-3.07025	0.00213882	0.00744229	39.2999	-1.24375	0.283561	-4.38617	1.15363e-05	4.64874e-05
ENSMUSG00000017830.16	Dhx58	39.5925	0.180711	0.298263	0.605877	0.544596	0.686776	67.6414	0.827542	0.2618	3.16096	0.00157248	0.0045945
ENSMUSG00000017831.9	Rab5a	2834.4	0.146723	0.0812172	1.80656	0.0708317	0.149045	2600.47	-0.0541372	0.0632353	-0.856124	0.391929	0.53222
ENSMUSG00000017837.13	Nkiras2	1609.63	0.314812	0.0939894	3.34944	0.000809738	0.00312932	1717.86	0.235308	0.068909	3.41477	0.00063837	0.00199574
ENSMUSG00000017843.15	Ppp2r5c	13200.8	0.233651	0.0686565	3.40319	0.00066604	0.00262553	12503.6	0.0561146	0.0582015	0.964143	0.334974	0.473273
ENSMUSG00000017858.13	Ift52	1359.27	-0.11339	0.0959646	-1.18158	0.237374	0.382771	1461.05	0.144315	0.0634803	2.27339	0.0230028	0.0512404
ENSMUSG00000017861.12	Mybl2	13.1399	0.12194	0.427534	0.285217	0.775478	0.862638	27.5821	0.0822988	0.335393	0.24538	0.806162	0.872162
ENSMUSG00000017868.17	Sgk2	3.07842	2.06813	1.07013	1.9326	0.0532854	0.118584	4.97294	3.08927	1.00595	3.07101	0.00213337	0.00607039
ENSMUSG00000017897.19	Eya2	113.464	-0.789504	0.217463	-3.63053	0.000282845	0.00120319	136.63	-0.463713	0.166874	-2.77882	0.0054556	0.0142839
ENSMUSG00000017929.14	B4galt5	1576.42	1.34311	0.0967557	13.8814	8.20754e-44	4.82539e-42	1304.4	0.944833	0.102894	9.18261	4.20767e-20	5.5635e-19
ENSMUSG00000017943.16	Gdap1l1	1329.94	-0.152652	0.0808721	-1.88757	0.0590842	0.128844	1221.57	-0.397039	0.085012	-4.67038	3.00637e-06	1.30908e-05
ENSMUSG00000017950.17	Hnf4a	8.11251	-2.38105	0.766651	-3.10578	0.00189781	0.00669423	1.80162	-2.01058	1.36664	-1.47118	0.141241	0.240753
ENSMUSG00000017969.14	Ptgis	45.3965	-2.22047	0.301375	-7.36781	1.73459e-13	2.22073e-12	55.8123	-1.62217	0.262075	-6.18973	6.02683e-10	3.87254e-09
ENSMUSG00000017978.19	Cadps2	204.724	-0.245736	0.178292	-1.37828	0.168118	0.294176	285.933	0.690026	0.111883	6.1674	6.94218e-10	4.43654e-09
ENSMUSG00000017999.17	Ddx27	1461.51	0.708262	0.113997	6.21296	5.19943e-10	4.76959e-09	1160.02	0.616828	0.077876	7.92064	2.36291e-15	2.28398e-14
ENSMUSG00000018001.19	Cyth3	1237.67	0.0686204	0.120873	0.567706	0.570235	0.708645	1119.27	-0.284551	0.0697483	-4.07968	4.50981e-05	0.000167743
ENSMUSG00000018008.9	Cyth4	52.5584	0.548053	0.27324	2.00575	0.0448826	0.102784	131.413	2.47086	0.197494	12.5111	6.49441e-36	1.93667e-34
ENSMUSG00000018012.12	Rac3	168.192	-0.438273	0.166178	-2.63737	0.00835514	0.0245226	216.571	-0.0391878	0.140258	-0.279398	0.779939	0.854511
ENSMUSG00000018040.10	Rrp7a	3877.79	0.265952	0.0639698	4.15746	3.21806e-05	0.000162918	3909.47	0.247853	0.0586916	4.22297	2.41105e-05	9.31561e-05
ENSMUSG00000018042.19	Cyb5r3	1527.97	-0.0784309	0.118601	-0.661303	0.508418	0.654871	2182.92	0.737324	0.0949441	7.76588	8.10815e-15	7.51966e-14
ENSMUSG00000018068.14	Ints2	689.97	0.113667	0.137944	0.824006	0.409936	0.566789	734.294	-0.0109266	0.0823069	-0.132754	0.894388	0.932137
ENSMUSG00000018076.13	Med13l	7066.56	-0.113551	0.0692481	-1.63978	0.101052	0.197709	5603.06	-0.38855	0.0785052	-4.94935	7.44619e-07	3.49698e-06
ENSMUSG00000018102.6	H2bc4	3457.4	-0.228391	0.0876362	-2.60612	0.00915738	0.0265842	3682.68	-0.439223	0.0912917	-4.8112	1.50028e-06	6.80359e-06
ENSMUSG00000018126.16	Baiap2l2	26.4302	-1.19566	0.370094	-3.2307	0.00123486	0.0045679	9.87259	-2.20025	0.579874	-3.79437	0.000148019	0.000508943
ENSMUSG00000018143.11	Mafk	518.13	1.54164	0.11375	13.5529	7.61381e-42	4.14276e-40	306.23	0.718255	0.111095	6.46525	1.01134e-10	6.93135e-10
ENSMUSG00000018160.16	Med1	1511.39	0.052159	0.0727805	0.716661	0.473583	0.62533	1436.24	-0.0461823	0.0697586	-0.66203	0.507952	0.63832
ENSMUSG00000018166.9	Erbb3	20.2177	-0.90955	0.412704	-2.20388	0.0275329	0.0683042	31.2939	0.459081	0.350027	1.31156	0.189669	0.305051
ENSMUSG00000018167.11	Stard3	779.039	-0.0145616	0.0994197	-0.146466	0.883553	0.933409	859.871	0.231013	0.0744127	3.10448	0.00190613	0.0054689
ENSMUSG00000018169.13	Mfng	305.753	-0.0333106	0.158326	-0.210393	0.833361	0.901558	295.024	-0.361751	0.123239	-2.93537	0.00333148	0.00910856
ENSMUSG00000018171.10	Vmp1	3543.39	0.160857	0.0515551	3.12011	0.00180787	0.00640492	3240.51	-0.0579957	0.0660723	-0.877761	0.380073	0.520021
ENSMUSG00000018189.13	Uchl5	907.729	0.0356443	0.0842972	0.422841	0.672412	0.786719	926.286	0.146199	0.0667323	2.19083	0.0284644	0.0619302
ENSMUSG00000018196.19	Glrx2	1666.37	-0.170528	0.0698345	-2.44189	0.0146107	0.0399075	1738.16	-0.129622	0.0651024	-1.99105	0.0464749	0.0946766
ENSMUSG00000018199.10	Ro60	6485.31	-0.0165779	0.198166	-0.0836569	0.933329	0.962072	6781.22	0.217081	0.121881	1.78109	0.0748975	0.141916
ENSMUSG00000018209.16	Stk4	1909.56	-0.0645221	0.0840194	-0.767943	0.442521	0.597213	1847.15	0.169414	0.0638115	2.65492	0.00793273	0.0200181
ENSMUSG00000018217.13	Pmp22	857.079	1.07653	0.177498	6.06503	1.3193e-09	1.16741e-08	642.255	0.57795	0.110787	5.21674	1.82098e-07	9.19305e-07
ENSMUSG00000018238.7	Gdf9	18.3641	-0.177817	0.363433	-0.489271	0.62465	0.752192	19.6391	-0.605222	0.350385	-1.72731	0.0841125	0.156611
ENSMUSG00000018239.10	Zcchc10	276.316	-0.00766302	0.145558	-0.0526457	0.958014	0.976658	276.907	0.132429	0.103483	1.27971	0.200646	0.319271
ENSMUSG00000018263.12	Tbx5	122.28	-0.88273	0.243358	-3.62729	0.00028641	0.00121676	140.576	-0.303049	0.212723	-1.42462	0.154268	0.258613
ENSMUSG00000018286.7	Psmb6	4213.93	0.132505	0.0702614	1.88588	0.0593105	0.12921	4772.01	0.273302	0.061484	4.44509	8.7857e-06	3.60445e-05
ENSMUSG00000018287.13	Spag7	2718.74	0.018426	0.0727373	0.253323	0.800018	0.880015	2749.12	-0.0454988	0.0558534	-0.814611	0.415295	0.554147
ENSMUSG00000018293.5	Pfn1	3906.62	1.13316	0.0765735	14.7983	1.50194e-49	1.03019e-47	4356.07	1.10257	0.0833647	13.2258	6.22312e-40	2.22573e-38
ENSMUSG00000018322.11	Tomm34	694.103	-0.04892	0.104201	-0.469479	0.638727	0.762978	934.823	0.471572	0.107807	4.37421	1.21873e-05	4.89699e-05
ENSMUSG00000018326.10	Ywhab	13144.1	-0.258803	0.0628186	-4.11985	3.79117e-05	0.000189968	13237.9	-0.29731	0.0615726	-4.8286	1.37497e-06	6.26194e-06
ENSMUSG00000018334.19	Ksr1	1309.59	-0.412494	0.0894625	-4.61081	4.01102e-06	2.32853e-05	1813.12	0.152989	0.0640322	2.38925	0.0168828	0.0391799
ENSMUSG00000018339.13	Gpx3	489.916	0.958356	0.657537	1.45749	0.14498	0.262614	553.519	1.34639	0.784475	1.71629	0.0861082	0.159572
ENSMUSG00000018340.14	Anxa6	1610.03	-0.553433	0.0983843	-5.62522	1.85273e-08	1.45109e-07	2232.87	0.380007	0.0818062	4.64521	3.39724e-06	1.46816e-05
ENSMUSG00000018347.17	Zkscan6	362.827	0.0990355	0.123391	0.802614	0.422198	0.578286	367.749	-0.0888088	0.103734	-0.856119	0.391932	0.53222
ENSMUSG00000018362.15	Kpna2	11461.7	-0.0784422	0.0821141	-0.955284	0.339434	0.497191	9520.52	-0.860331	0.0823432	-10.4481	1.49486e-25	2.71875e-24
ENSMUSG00000018363.17	Smurf2	3242.66	0.394267	0.114876	3.4321	0.000598937	0.00238465	3112.03	0.133489	0.0831689	1.60503	0.108487	0.193481
ENSMUSG00000018372.14	Cep95	292.966	0.307984	0.107321	2.86975	0.00410794	0.0132871	304.048	-0.151673	0.102058	-1.48614	0.137243	0.235264
ENSMUSG00000018377.11	Vezf1	7464.77	0.139647	0.0511271	2.73137	0.00630718	0.0193315	6929.11	-0.18201	0.0611481	-2.97655	0.00291513	0.00805568
ENSMUSG00000018378.14	Cuedc1	4257.43	0.0159451	0.0715603	0.22282	0.823676	0.895551	4199.26	-0.551776	0.0581679	-9.48591	2.40267e-21	3.42095e-20
ENSMUSG00000018379.18	Srsf1	6347.73	0.372097	0.11414	3.26	0.00111413	0.00417175	7354.61	0.268962	0.0786591	3.41934	0.000627739	0.00196525
ENSMUSG00000018381.16	Abi3	157.879	1.04533	0.177881	5.87657	4.18861e-09	3.51535e-08	136.035	0.349374	0.191253	1.82676	0.0677357	0.130328
ENSMUSG00000018387.13	Shroom1	21.6582	-0.84878	0.362657	-2.34045	0.0192605	0.0504593	46.5144	0.689784	0.266192	2.59131	0.00956123	0.0236656
ENSMUSG00000018395.20	Kif3a	2307.1	-0.517615	0.0691336	-7.48716	7.038e-14	9.32154e-13	2568.51	-0.160007	0.0614153	-2.60533	0.00917851	0.0228039
ENSMUSG00000018398.19	Septin8	4233.69	-0.258058	0.0717897	-3.59464	0.000324839	0.00136693	5309.35	0.180242	0.0722368	2.49515	0.0125904	0.0302129
ENSMUSG00000018401.18	Mtmr4	2512.31	0.0537431	0.0697193	0.770849	0.440796	0.595596	2578.74	0.0197862	0.0580056	0.341108	0.733022	0.821819
ENSMUSG00000018405.8	Mrm1	176.786	0.139497	0.147117	0.948202	0.343026	0.500768	184.158	0.592553	0.136839	4.33031	1.48903e-05	5.91733e-05
ENSMUSG00000018411.18	Mapt	6173.73	-0.664996	0.087465	-7.603	2.89345e-14	3.9573e-13	5873.95	-0.772298	0.0766632	-10.0739	7.20585e-24	1.17692e-22
ENSMUSG00000018412.17	Kansl1	3784.3	0.13257	0.0564148	2.34991	0.018778	0.0494117	3639.59	-0.0452172	0.0608827	-0.742694	0.457667	0.593968
ENSMUSG00000018415.15	Gid4	2889.76	-0.110083	0.0815333	-1.35016	0.176964	0.306121	2908.28	0.120696	0.0704639	1.71287	0.0867364	0.16051
ENSMUSG00000018417.15	Myo1b	931.632	-0.842619	0.117933	-7.14492	9.00471e-13	1.09523e-11	849.15	-1.03205	0.103234	-9.99723	1.56712e-23	2.521e-22
ENSMUSG00000018425.19	Dhx40	799.375	-0.13326	0.106829	-1.24741	0.212248	0.351984	829.108	0.0219318	0.0885474	0.247684	0.804379	0.870905
ENSMUSG00000018427.9	Ypel2	5767.06	0.293926	0.0911289	3.22539	0.00125802	0.00464373	5172.07	-0.224596	0.0579923	-3.87286	0.000107567	0.000377672
ENSMUSG00000018428.16	Akap1	2344.26	0.148516	0.0740862	2.00464	0.0450017	0.102984	2545	0.020111	0.0884608	0.227343	0.820157	0.882553
ENSMUSG00000018433.15	Nol11	2086.16	0.302578	0.0706131	4.28501	1.82731e-05	9.61664e-05	1906.93	0.00947867	0.0654052	0.144922	0.884772	0.926155
ENSMUSG00000018442.14	Derl2	824.067	0.0144829	0.107363	0.134897	0.892693	0.93912	1000.61	0.360971	0.0704835	5.12135	3.03348e-07	1.49507e-06
ENSMUSG00000018446.9	C1qbp	2014.39	0.863377	0.100913	8.55562	1.17232e-17	2.08285e-16	1881.42	0.611196	0.0943411	6.47857	9.25932e-11	6.36738e-10
ENSMUSG00000018449.13	Rpain	295.066	0.380303	0.11072	3.43483	0.000592931	0.00236285	391.933	0.649683	0.104271	6.23071	4.64335e-10	3.00772e-09
ENSMUSG00000018451.8	6330403K07Rik	1000.64	-0.787109	0.153536	-5.12656	2.95089e-07	1.98671e-06	1197.75	-0.566542	0.123234	-4.5973	4.28e-06	1.82452e-05
ENSMUSG00000018459.16	Slc13a3	38.1361	-0.759925	0.484872	-1.56727	0.117052	0.222178	16.8996	0.0895313	0.470933	0.190114	0.849219	0.902843
ENSMUSG00000018470.9	Kcnab3	1174.14	-1.22792	0.109583	-11.2054	3.83499e-29	1.31922e-27	1204.95	-1.11982	0.100543	-11.1378	8.21595e-29	1.79224e-27
ENSMUSG00000018474.19	Chd3	6023.79	-0.766002	0.102757	-7.45448	9.0225e-14	1.18413e-12	5569.25	-0.80078	0.0712928	-11.2323	2.83097e-29	6.25464e-28
ENSMUSG00000018476.8	Kdm6b	3687.64	1.08141	0.0843202	12.8251	1.18669e-37	5.64299e-36	2713	0.194955	0.0695168	2.80442	0.00504067	0.0132766
ENSMUSG00000018479.13	1700125H20Rik	2.36137	-0.294132	0.981864	-0.299565	0.764509	0.855354	1.68233	-0.334564	1.21982	-0.274274	0.783874	0.856646
ENSMUSG00000018481.10	Appbp2	4000.57	0.0486383	0.08176	0.594891	0.551916	0.692764	3922.5	0.00946969	0.0600205	0.157774	0.874635	0.919406
ENSMUSG00000018486.3	Wnt9b	90.0623	-0.427451	0.243045	-1.75873	0.0786228	0.161942	84.5805	-2.07543	0.203091	-10.2192	1.6268e-24	2.75121e-23
ENSMUSG00000018500.3	Adora2b	63.6177	-0.123467	0.290545	-0.424951	0.670872	0.786088	75.0078	0.0457959	0.221935	0.206348	0.836519	0.894549
ENSMUSG00000018501.18	Ncor1	9682.62	-0.0386879	0.0753549	-0.513409	0.607665	0.739291	8836.64	-0.0715843	0.0704728	-1.01577	0.309738	0.446193
ENSMUSG00000018507.17	Trpv2	167.931	0.278018	0.168332	1.6516	0.0986158	0.193832	203.261	0.475523	0.138892	3.42369	0.00061777	0.00193647
ENSMUSG00000018509.9	Cenpv	201.775	-0.0619414	0.12871	-0.481246	0.630342	0.757153	262.045	0.324853	0.128724	2.52363	0.011615	0.028125
ENSMUSG00000018537.17	Pcgf2	491.289	-0.0102032	0.106123	-0.0961455	0.923405	0.956186	598.789	-0.121685	0.0865149	-1.40653	0.159568	0.265987
ENSMUSG00000018541.11	Cwc25	1038.85	0.323544	0.0968581	3.34039	0.000836604	0.00322489	988.716	0.202627	0.0841225	2.40872	0.0160087	0.0373526
ENSMUSG00000018543.9	1700001P01Rik	4.50727	1.17714	1.01948	1.15465	0.248235	0.395409	2.07076	-1.28246	1.14441	-1.12063	0.262445	0.394168
ENSMUSG00000018547.9	Pip4k2b	3685.18	-0.081948	0.0685695	-1.19511	0.232045	0.376215	3790.13	-0.0931543	0.0486088	-1.91641	0.0553135	0.109702
ENSMUSG00000018548.16	Trim37	4655.76	-0.614849	0.0765346	-8.03361	9.46442e-16	1.4633e-14	4521.78	-0.654152	0.0678939	-9.63491	5.69413e-22	8.41732e-21
ENSMUSG00000018554.14	Ybx2	47.8361	0.983877	0.269353	3.65274	0.000259461	0.00111229	45.1175	-0.117733	0.253693	-0.464077	0.642593	0.75296
ENSMUSG00000018559.17	Ctdnep1	2897.56	0.259566	0.0960159	2.70337	0.00686411	0.0207269	3005.31	0.319299	0.0774789	4.1211	3.7706e-05	0.000141729
ENSMUSG00000018565.18	Elp5	1418.32	0.185102	0.0778833	2.37666	0.0174701	0.0464672	1485.37	0.306819	0.0631179	4.86104	1.16771e-06	5.36156e-06
ENSMUSG00000018566.15	Slc2a4	46.4896	-0.171488	0.335411	-0.511277	0.609157	0.74031	25.5922	-0.978935	0.364093	-2.68869	0.00717326	0.0182983
ENSMUSG00000018567.15	Gabarap	3599.61	0.160936	0.0671136	2.39797	0.0164863	0.0442245	4549.34	0.602551	0.0698824	8.62235	6.5591e-18	7.51983e-17
ENSMUSG00000018569.13	Cldn7	6.61837	2.38478	0.953456	2.50119	0.0123776	0.0346743	4.55977	-4.21107	1.17895	-3.57187	0.000354445	0.00115245
ENSMUSG00000018570.18	2810408A11Rik	13.4645	-0.301512	0.557908	-0.540433	0.588899	0.724244	17.6415	-0.060816	0.388635	-0.156486	0.87565	0.920191
ENSMUSG00000018572.11	Phf23	1731.75	0.421011	0.0794996	5.29576	1.1852e-07	8.3913e-07	1820.93	0.438047	0.0628537	6.96932	3.18486e-12	2.45213e-11
ENSMUSG00000018574.15	Acadvl	1768.84	0.163556	0.0938735	1.7423	0.0814557	0.166719	1664.07	-0.0103746	0.074988	-0.13835	0.889964	0.929334
ENSMUSG00000018581.16	Dnah11	29.2877	-1.05859	0.365681	-2.89484	0.00379354	0.0123603	29.9519	-0.810518	0.295738	-2.74066	0.00613161	0.0159053
ENSMUSG00000018583.6	G3bp1	3697.86	0.762106	0.0647535	11.7693	5.61681e-32	2.18073e-30	3326.49	0.533353	0.0655992	8.13048	4.27607e-16	4.36065e-15
ENSMUSG00000018585.10	Atox1	584.931	0.139909	0.0995779	1.40502	0.160016	0.28307	724.909	0.236068	0.104062	2.26853	0.0232968	0.0518387
ENSMUSG00000018589.9	Glra2	511.827	-1.35862	0.176964	-7.6774	1.62353e-14	2.27405e-13	510.965	-1.21828	0.10398	-11.7165	1.04947e-31	2.57206e-30
ENSMUSG00000018593.14	Sparc	9110.51	0.250191	0.0932263	2.68369	0.00728139	0.0218124	8694	0.209845	0.125639	1.67022	0.0948752	0.17296
ENSMUSG00000018595.7	Glra4	65.525	-1.68773	0.2875	-5.87037	4.34836e-09	3.63863e-08	60.3079	-1.68828	0.238824	-7.06916	1.55873e-12	1.23558e-11
ENSMUSG00000018599.6	Mief2	357.198	-0.0139317	0.113055	-0.123229	0.901926	0.944269	468.083	0.214778	0.10684	2.01028	0.0444017	0.0909655
ENSMUSG00000018604.19	Tbx3	531.436	0.108406	0.0941555	1.15135	0.249589	0.396981	439.1	-0.312543	0.124756	-2.50523	0.0122372	0.0294726
ENSMUSG00000018623.10	Mmp7	1.51299	4.1456	2.22703	1.86149	0.062675	0.135045	#N/A	#N/A	#N/A	#N/A	#N/A	#N/A
ENSMUSG00000018634.11	Crhr1	395.884	0.498004	0.193771	2.57007	0.0101679	0.0291885	252.576	-1.10707	0.175096	-6.32264	2.57127e-10	1.70191e-09
ENSMUSG00000018648.16	Dusp14	754.844	0.0477802	0.107857	0.442996	0.657769	0.777026	731.354	-0.2392	0.0886072	-2.69955	0.00694334	0.0177865
ENSMUSG00000018651.15	Tada2a	999.392	0.0667674	0.0958991	0.696225	0.486288	0.636539	937.406	-0.0383813	0.0744445	-0.515569	0.606155	0.72365
ENSMUSG00000018654.18	Ikzf1	17.7053	-1.60271	0.430942	-3.71909	0.000199945	0.000876235	49.7823	2.48968	0.31448	7.91683	2.43643e-15	2.34998e-14
ENSMUSG00000018659.13	Pnpo	1110.19	0.188172	0.0977358	1.92532	0.0541899	0.120199	1287.15	0.692513	0.0882714	7.84527	4.32039e-15	4.08452e-14
ENSMUSG00000018661.18	Cog1	2048.51	0.234544	0.103602	2.26389	0.0235812	0.0599596	1985.96	-0.0541418	0.0822166	-0.658526	0.5102	0.640499
ENSMUSG00000018666.14	Cbx1	1805.49	-0.0263467	0.0762682	-0.345448	0.729758	0.829662	1921.16	-0.00516548	0.0786166	-0.0657047	0.947613	0.966139
ENSMUSG00000018669.15	Cdk5rap3	1116.64	-0.115682	0.110947	-1.04268	0.297097	0.451996	1393.32	0.586022	0.0698276	8.39241	4.76281e-17	5.17722e-16
ENSMUSG00000018672.16	Copz2	58.6622	-1.28627	0.234238	-5.49127	3.99043e-08	3.00677e-07	107.484	-0.251544	0.164659	-1.52767	0.126595	0.220001
ENSMUSG00000018677.10	Slc25a39	1135.08	0.178199	0.0811713	2.19535	0.0281388	0.069586	1996.02	1.1919	0.0730425	16.3179	7.36189e-60	5.29136e-58
ENSMUSG00000018678.14	Sp2	1763.39	0.36636	0.120007	3.05281	0.00226707	0.00783557	1415.83	-0.161545	0.0829335	-1.94789	0.0514286	0.10299
ENSMUSG00000018697.15	Aatf	615.201	0.719457	0.110203	6.52848	6.64411e-11	6.67211e-10	551.678	0.417638	0.0920313	4.538	5.67897e-06	2.37995e-05
ENSMUSG00000018698.16	Lhx1	436.26	0.968292	0.101413	9.54802	1.322e-21	3.00436e-20	316.077	-0.62233	0.109168	-5.70069	1.19325e-08	6.79739e-08
ENSMUSG00000018707.14	Dync1h1	19694.7	-0.120762	0.104629	-1.1542	0.24842	0.395594	18822.6	-0.0499535	0.100041	-0.49933	0.617547	0.732957
ENSMUSG00000018727.20	Cpsf4l	22.5097	3.28329	0.54225	6.05494	1.40472e-09	1.24009e-08	6.6522	1.83833	0.743136	2.47375	0.0133705	0.0318294
ENSMUSG00000018733.11	Pex12	389.121	0.122953	0.0965574	1.27336	0.202889	0.340382	379.135	0.254225	0.0941661	2.69975	0.00693911	0.0177779
ENSMUSG00000018736.15	Ndel1	2436.01	0.175793	0.0642742	2.73505	0.00623716	0.0191636	2196.18	-0.134038	0.0658979	-2.03403	0.0419483	0.086556
ENSMUSG00000018740.15	Slc25a35	642.385	-0.227904	0.0916307	-2.4872	0.0128753	0.0358599	683.148	-0.466492	0.0838705	-5.56205	2.66619e-08	1.46542e-07
ENSMUSG00000018750.15	Zbtb4	11515.7	-0.223238	0.0544334	-4.10112	4.11153e-05	0.000204852	11485.9	-0.223997	0.0709469	-3.15725	0.00159263	0.00464854
ENSMUSG00000018752.20	Tnfsfm13	17.0355	0.307859	0.46159	0.666955	0.504801	0.651807	22.6826	0.235262	0.333909	0.704569	0.481078	0.615202
ENSMUSG00000018761.15	Mpdu1	3088.52	0.252209	0.119173	2.11633	0.0343169	0.0821884	3207.65	0.244112	0.0584174	4.17876	2.93102e-05	0.000111839
ENSMUSG00000018765.6	Fxr2	5728.9	0.179947	0.0591909	3.04011	0.00236489	0.00814257	5346.27	-0.0180792	0.0584394	-0.309367	0.757042	0.838478
ENSMUSG00000018770.10	Atp5g3	6476.81	0.0703352	0.0630046	1.11635	0.264273	0.414045	7478.19	0.0526413	0.0568923	0.925281	0.35482	0.494705
ENSMUSG00000018774.14	Cd68	475.7	4.74008	0.184297	25.7198	7.02392e-146	2.03829e-143	387.466	4.47883	0.160337	27.9339	1.03523e-171	4.64301e-169
ENSMUSG00000018796.14	Acsl1	3340.96	0.17011	0.0645491	2.63536	0.00840485	0.0246366	3099.17	-0.0240691	0.0657859	-0.36587	0.714462	0.808039
ENSMUSG00000018800.15	Abca5	2111.15	-0.393361	0.117115	-3.35876	0.000782934	0.00303818	2348.67	-0.183084	0.0725416	-2.52384	0.011608	0.0281125
ENSMUSG00000018809.3	Smyd4	517.393	-0.00587155	0.0983328	-0.059711	0.952386	0.973371	557.159	-0.218547	0.0855937	-2.55331	0.0106705	0.026103
ENSMUSG00000018819.11	Lsp1	56.6297	-0.163799	0.245275	-0.667815	0.504252	0.651357	97.2963	0.68251	0.278412	2.45144	0.0142285	0.0336185
ENSMUSG00000018820.14	Zfyve27	2118.52	0.139831	0.0629773	2.22033	0.0263961	0.0659611	2152.22	0.0201057	0.0629884	0.319196	0.749578	0.83332
ENSMUSG00000018821.4	Avpi1	480.545	0.528339	0.0972244	5.43422	5.50369e-08	4.07778e-07	613.848	0.57914	0.0899307	6.43985	1.19591e-10	8.149e-10
ENSMUSG00000018822.8	Sfrp5	13.6424	-0.651385	0.451277	-1.44343	0.148901	0.268062	6.47737	-0.567455	0.654624	-0.86684	0.386029	0.526084
ENSMUSG00000018830.11	Myh11	38.075	-1.34199	0.380868	-3.5235	0.000425883	0.00175589	53.6726	-0.967851	0.326618	-2.96325	0.0030441	0.00837902
ENSMUSG00000018841.18	Rad51d	685.787	-0.273789	0.0783279	-3.49543	0.0004733	0.00192821	660.459	-0.0846018	0.0864517	-0.978602	0.327777	0.465303
ENSMUSG00000018845.15	Unc45b	7.70917	0.90249	0.745849	1.21002	0.226272	0.369103	6.24752	0.557764	0.646472	0.862781	0.388258	0.528359
ENSMUSG00000018846.9	Pank3	2251.7	-0.0720848	0.155206	-0.464445	0.642329	0.765635	2141.43	-0.12305	0.0801102	-1.53601	0.124535	0.217094
ENSMUSG00000018848.5	Rars	2182.8	0.646548	0.0681179	9.49161	2.27501e-21	5.08341e-20	1957.63	0.53951	0.0550847	9.7942	1.19242e-22	1.83402e-21
ENSMUSG00000018849.7	Wwc1	564.386	0.838873	0.105484	7.95258	1.82669e-15	2.76385e-14	510.467	0.68464	0.113384	6.03825	1.55797e-09	9.61933e-09
ENSMUSG00000018858.16	Mrpl58	1292.06	0.0844578	0.0966152	0.874166	0.382028	0.539209	1372.95	0.244306	0.0741405	3.29517	0.000983607	0.00297831
ENSMUSG00000018861.9	Fdxr	230.419	-0.173578	0.160235	-1.08327	0.278687	0.431219	303.772	0.067871	0.0980899	0.691926	0.488984	0.622506
ENSMUSG00000018862.12	Otop3	337.92	0.599505	0.17732	3.38092	0.000722441	0.00282523	357.682	-0.141129	0.141538	-0.997105	0.318713	0.456046
ENSMUSG00000018865.10	Sult4a1	3790.03	-1.1084	0.096303	-11.5095	1.18189e-30	4.30096e-29	3656.04	-1.21105	0.118664	-10.2057	1.86984e-24	3.14562e-23
ENSMUSG00000018882.13	Mrpl45	1109.59	-0.0668299	0.0915266	-0.730169	0.465287	0.617574	1238.52	0.0408196	0.0759572	0.537403	0.590989	0.710347
ENSMUSG00000018893.16	Mb	2.64794	0.571375	1.0485	0.544945	0.585791	0.721953	1.90219	-2.2251	1.27104	-1.75062	0.0800109	0.149995
ENSMUSG00000018899.18	Irf1	311.944	2.12029	0.277274	7.64693	2.05838e-14	2.85837e-13	708.101	3.40387	0.372275	9.14341	6.05116e-20	7.91699e-19
ENSMUSG00000018900.8	Slc22a5	286.832	0.640106	0.121444	5.27077	1.35849e-07	9.50817e-07	281.485	0.394528	0.115516	3.41536	0.000636983	0.00199196
ENSMUSG00000018906.15	P4ha2	331.359	0.280385	0.148096	1.89326	0.0583232	0.127476	290.131	-0.382525	0.111303	-3.43678	0.000588668	0.00185327
ENSMUSG00000018907.11	Alox12e	2.82058	5.03865	3.3978	1.48291	0.138097	0.252634	1.33971	-2.15499	1.63329	-1.31941	0.187031	NA
ENSMUSG00000018909.16	Arrb1	4368.69	-1.04185	0.113277	-9.1974	3.66726e-20	7.62244e-19	5009.82	-0.23096	0.0945996	-2.44145	0.0146284	0.0344509
ENSMUSG00000018916.6	Csf2	20.522	7.17185	1.57988	4.5395	5.63874e-06	3.20766e-05	#N/A	#N/A	#N/A	#N/A	#N/A	#N/A
ENSMUSG00000018919.11	Tm4sf5	#N/A	#N/A	#N/A	#N/A	#N/A	#N/A	1.46929	0.322796	1.67898	0.192257	0.847541	0.901446
ENSMUSG00000018920.12	Cxcl16	700.018	0.904483	0.321184	2.81609	0.00486114	0.015402	633.064	-0.125946	0.121541	-1.03624	0.30009	0.436217
ENSMUSG00000018921.12	Pelp1	1311.37	0.208881	0.0888497	2.35094	0.0187258	0.0492802	1334.4	0.197203	0.0615526	3.2038	0.00135625	0.00400551
ENSMUSG00000018923.14	Med11	500.257	0.201077	0.128938	1.55949	0.11888	0.224743	583.613	0.420571	0.10041	4.18855	2.80743e-05	0.000107416
ENSMUSG00000018924.7	Alox15	3.97406	4.01341	1.46269	2.74385	0.00607228	0.018721	2.90071	1.75745	1.29014	1.36221	0.173132	0.284119
ENSMUSG00000018927.4	Ccl6	41.0042	2.38117	0.422563	5.63506	1.74998e-08	1.37395e-07	211.55	4.73373	0.249609	18.9646	3.34575e-80	4.28734e-78
ENSMUSG00000018930.4	Ccl4	116.728	8.96655	1.03588	8.656	4.88617e-18	8.91924e-17	32.5643	6.35011	0.899476	7.05978	1.66763e-12	1.31678e-11
ENSMUSG00000018931.4	Natd1	726.795	0.097352	0.0909834	1.07	0.284621	0.43802	769.318	0.224236	0.0932119	2.40565	0.0161436	0.037632
ENSMUSG00000018932.10	Map2k3	566.775	1.88833	0.109321	17.2733	7.47843e-67	7.55688e-65	502.085	1.35825	0.093572	14.5155	9.65881e-48	4.79201e-46
ENSMUSG00000018965.12	Ywhah	7180.29	-0.139023	0.102743	-1.35312	0.176018	0.304856	6884.15	-0.229139	0.0861611	-2.65943	0.00782737	0.0197779
ENSMUSG00000018974.8	Sart3	2024.62	0.166821	0.0890976	1.87234	0.0611602	0.132437	1986.42	0.0790036	0.070334	1.12326	0.261325	0.39275
ENSMUSG00000018983.10	E2f2	13.135	-2.08123	0.607742	-3.42453	0.000615853	0.00244687	34.3246	0.856416	0.289861	2.95457	0.00313101	0.00860347
ENSMUSG00000018986.11	Slfn3	5.43602	0.198151	0.733816	0.270029	0.787138	0.871028	5.93349	0.998075	0.69931	1.42723	0.153514	0.257619
ENSMUSG00000018995.13	Nars2	329.245	-0.063089	0.128808	-0.489791	0.624282	0.751908	352.673	0.416241	0.0984141	4.22949	2.34226e-05	9.06544e-05
ENSMUSG00000018999.15	Slc35b4	1948.29	-0.347766	0.0682473	-5.09567	3.47515e-07	2.32241e-06	2115.7	-0.0560582	0.0638233	-0.878335	0.379762	0.519722
ENSMUSG00000019027.9	Dnah1	100.285	-0.5861	0.184714	-3.17301	0.00150867	0.00545682	142.375	-0.12842	0.156155	-0.822388	0.410856	0.550352
ENSMUSG00000019039.15	Dalrd3	1450.11	0.239621	0.0717261	3.34078	0.000835436	0.00322148	1556.07	0.086772	0.0664616	1.30559	0.19169	0.30775
ENSMUSG00000019054.14	Fis1	3581.13	-0.167519	0.072206	-2.32002	0.0203397	0.0528393	4038.44	-0.167085	0.0588887	-2.8373	0.00454966	0.0120985
ENSMUSG00000019055.16	Plod1	778.728	0.00561595	0.108447	0.0517851	0.9587	0.976913	909.738	0.625282	0.0743814	8.40642	4.22704e-17	4.60823e-16
ENSMUSG00000019066.14	Rab3d	137.653	-0.617561	0.171164	-3.60801	0.000308558	0.001304	271.585	0.857182	0.169254	5.06446	4.09556e-07	1.98794e-06
ENSMUSG00000019080.9	Mfsd3	128.998	0.109527	0.174999	0.625873	0.531398	0.675324	135.226	0.360966	0.151888	2.37653	0.0174763	0.0403444
ENSMUSG00000019082.19	Slc25a22	4671.98	-0.0177142	0.0755775	-0.234384	0.814687	0.889639	4979.27	-0.188684	0.0803614	-2.34795	0.0188773	0.0430687
ENSMUSG00000019087.14	Atp6ap1	9215.69	-0.309517	0.0679363	-4.55598	5.2142e-06	2.97513e-05	9826.87	-0.0918679	0.0541244	-1.69735	0.0896313	0.164861
ENSMUSG00000019088.15	Dnase1l1	35.5845	-0.162902	0.340431	-0.478518	0.632282	0.758517	54.4998	1.1118	0.246524	4.50992	6.48535e-06	2.69572e-05
ENSMUSG00000019102.11	Aldh3a1	16.8041	2.02191	0.682983	2.96042	0.00307223	0.0102536	19.2276	1.07961	0.647824	1.66652	0.0956092	0.174001
ENSMUSG00000019122.9	Ccl9	450.942	2.00416	0.17002	11.7878	4.5124e-32	1.77323e-30	368.227	1.54722	0.120702	12.8185	1.2918e-37	4.16214e-36
ENSMUSG00000019124.11	Scrn1	7125.71	-0.668652	0.0831635	-8.04021	8.96842e-16	1.39232e-14	7623.34	-0.358112	0.051688	-6.92833	4.25842e-12	3.24261e-11
ENSMUSG00000019132.12	BC005537	11009.8	-0.0924197	0.0677281	-1.36457	0.172388	0.299901	11371.3	-0.0358372	0.056935	-0.62944	0.529061	0.657952
ENSMUSG00000019139.11	Isyna1	879.56	0.178152	0.0970529	1.83562	0.0664137	0.141711	775.347	-0.757784	0.105536	-7.1803	6.95563e-13	5.64736e-12
ENSMUSG00000019143.16	Hars2	821.054	-0.0658592	0.0779501	-0.844889	0.398173	0.555137	849.757	0.0103531	0.0738134	0.140261	0.888454	0.928641
ENSMUSG00000019146.3	Cacng2	875.315	-0.52849	0.117916	-4.48191	7.39789e-06	4.13869e-05	769.287	-0.88693	0.082252	-10.7831	4.13798e-27	8.20461e-26
ENSMUSG00000019158.10	Tmem160	442.239	-0.295287	0.114586	-2.577	0.00996626	0.0286823	644.564	0.508769	0.080542	6.31681	2.6702e-10	1.76531e-09
ENSMUSG00000019173.12	Rab5c	6068.01	0.0913614	0.0868474	1.05198	0.292811	0.446916	6639.51	0.199594	0.0663974	3.00606	0.0026466	0.00738644
ENSMUSG00000019178.18	Styxl1	13.5832	0.333263	0.457628	0.728239	0.466467	0.618564	10.0617	0.177215	0.504527	0.35125	0.7254	0.816329
ENSMUSG00000019179.11	Mdh2	9716.19	0.291371	0.0871933	3.34166	0.000832788	0.00321236	10147.6	0.125584	0.0524848	2.39276	0.016722	0.038835
ENSMUSG00000019188.17	H13	3069.26	0.330205	0.0671612	4.91661	8.80568e-07	5.54581e-06	3085.31	0.389219	0.0638765	6.09332	1.10595e-09	6.94124e-09
ENSMUSG00000019189.14	Rnf145	6328.67	0.337758	0.0722974	4.67179	2.98591e-06	1.76005e-05	7425.74	0.522099	0.0766061	6.81537	9.40198e-12	6.98838e-11
ENSMUSG00000019194.16	Scn1b	1536.71	-1.19025	0.142089	-8.37681	5.43808e-17	9.22722e-16	1471.99	-1.54418	0.147177	-10.492	9.40451e-26	1.72724e-24
ENSMUSG00000019210.11	Atp6v1e1	6221.65	-0.34444	0.086636	-3.97572	7.0168e-05	0.00033451	6422.2	-0.309766	0.0684111	-4.52801	5.95428e-06	2.4865e-05
ENSMUSG00000019214.15	Chtf18	83.2706	-0.0871001	0.21376	-0.407467	0.683665	0.795209	116.344	0.160553	0.149918	1.07094	0.284198	0.418708
ENSMUSG00000019230.15	Lhx9	249.559	-0.640272	0.134684	-4.75388	1.99548e-06	1.20576e-05	287.318	-0.576137	0.105806	-5.44523	5.17393e-08	2.75857e-07
ENSMUSG00000019232.15	Etnppl	926.6	-3.33199	0.305876	-10.8933	1.24097e-27	3.98429e-26	502.241	-1.99446	0.132345	-15.0701	2.54606e-51	1.42738e-49
ENSMUSG00000019235.10	Rps6kl1	409.773	-0.208483	0.137752	-1.51347	0.13016	0.241251	468.015	0.0690659	0.0995633	0.693688	0.487878	0.621381
ENSMUSG00000019254.17	Ppp1r12c	2210.27	-0.163262	0.0732422	-2.22906	0.0258097	0.0646742	2349.35	-0.0394745	0.059636	-0.661925	0.508019	0.63836
ENSMUSG00000019256.18	Ahr	3030.15	1.70911	0.126139	13.5494	7.98425e-42	4.3339e-40	2948.87	1.63287	0.0812251	20.103	6.95039e-90	1.12131e-87
ENSMUSG00000019261.4	Map1s	1532.39	0.276728	0.0933714	2.96374	0.00303926	0.0101645	1474.36	0.0237111	0.103203	0.229751	0.818285	0.881281
ENSMUSG00000019278.6	Dpep1	1.28147	2.16286	1.86818	1.15774	0.24697	0.393777	#N/A	#N/A	#N/A	#N/A	#N/A	#N/A
ENSMUSG00000019295.9	Tmem129	1103.66	-0.107546	0.0789195	-1.36273	0.172967	0.300769	1264.3	0.0654532	0.0648247	1.0097	0.312641	0.44948
ENSMUSG00000019297.10	Nop9	690.588	1.0114	0.0880634	11.485	1.57017e-30	5.70478e-29	598.76	0.79502	0.0872875	9.10807	8.38637e-20	1.08771e-18
ENSMUSG00000019301.6	Hsd17b1	6.75412	0.136766	0.607816	0.225012	0.82197	0.894829	7.11686	0.0138988	0.577249	0.0240777	0.980791	0.988016
ENSMUSG00000019302.17	Atp6v0a1	13342.9	-0.131633	0.0691031	-1.90487	0.0567967	0.124791	12898.7	-0.253042	0.0675205	-3.74764	0.00017851	0.00060616
ENSMUSG00000019303.15	Psmc3ip	210.345	-0.177857	0.147447	-1.20624	0.227725	0.370939	227.723	0.377323	0.112491	3.35426	0.00079578	0.00244994
ENSMUSG00000019312.11	Grb7	13.4353	-1.02247	0.533831	-1.91534	0.0554491	0.122412	16.1346	-0.390463	0.463186	-0.842994	0.399232	0.539291
ENSMUSG00000019320.15	Noxo1	21.3932	-0.374142	0.380051	-0.984451	0.324894	0.481817	33.3093	0.340632	0.281026	1.2121	0.225475	0.349624
ENSMUSG00000019326.15	Aoc3	25.9316	0.101631	0.333851	0.304421	0.760807	0.852434	26.217	-0.0694457	0.380817	-0.18236	0.8553	0.906705
ENSMUSG00000019338.14	Zfp687	1276.18	-0.323778	0.0959194	-3.37552	0.000736756	0.00287525	1654.83	0.256866	0.0667078	3.85062	0.000117821	0.000411739
ENSMUSG00000019359.15	Gdpd2	25.6142	-1.02081	0.322422	-3.16605	0.00154522	0.00557653	48.6345	-1.53642	0.263294	-5.83538	5.36693e-09	3.1647e-08
ENSMUSG00000019362.9	D8Ertd738e	1582.06	0.230825	0.0850162	2.71508	0.00662605	0.0201343	1691.04	0.293652	0.0786648	3.73295	0.00018925	0.000640594
ENSMUSG00000019370.11	Calm3	19256.7	-0.538026	0.0779993	-6.89783	5.28012e-12	5.99375e-11	20815.4	-0.460743	0.0803473	-5.73439	9.78615e-09	5.63426e-08
ENSMUSG00000019373.12	Cops3	3169.05	0.249449	0.0603875	4.1308	3.61496e-05	0.000181631	3313.03	0.202792	0.0592912	3.42027	0.000625592	0.00195934
ENSMUSG00000019428.17	Fkbp8	8682.49	-0.0791131	0.104638	-0.756064	0.449611	0.603507	10135.3	0.0416995	0.0625033	0.667157	0.504672	0.635802
ENSMUSG00000019432.16	Ddx39b	5424.72	0.63925	0.0772165	8.27866	1.24567e-16	2.06714e-15	5234.08	0.342836	0.072104	4.75475	1.98695e-06	8.84778e-06
ENSMUSG00000019433.10	Gipc1	1533.33	-0.0973379	0.083648	-1.16366	0.244561	0.390853	1892.29	0.396896	0.0591157	6.71388	1.89513e-11	1.37758e-10
ENSMUSG00000019437.18	Tlcd1	76.6787	-0.495795	0.222868	-2.22461	0.0261071	0.0653328	130.57	0.608431	0.166332	3.65793	0.000254264	0.000844222
ENSMUSG00000019461.13	Plscr3	173.458	-0.275341	0.183002	-1.50458	0.132432	0.244623	295.878	0.863817	0.109318	7.90189	2.74701e-15	2.63706e-14
ENSMUSG00000019464.7	Ptger1	20.8583	0.314266	0.377247	0.833051	0.404816	0.561689	18.5934	-0.914368	0.42237	-2.16485	0.0303992	0.0654412
ENSMUSG00000019467.16	Arhgef25	1011.01	-0.826021	0.0899883	-9.1792	4.34294e-20	9.0103e-19	1198.51	-0.583173	0.0820284	-7.1094	1.16545e-12	9.30414e-12
ENSMUSG00000019470.13	Xab2	2422.7	0.102378	0.0767242	1.33436	0.182086	0.312971	2312.81	0.0128566	0.0660586	0.194624	0.845688	0.900202
ENSMUSG00000019471.11	Cdc37	5721.12	-0.0548586	0.0788303	-0.695907	0.486487	0.636695	6146.07	0.124571	0.0517574	2.40683	0.0160917	0.0375306
ENSMUSG00000019478.18	Rab4a	1324	-0.113406	0.117302	-0.966789	0.333649	0.49075	1305.92	-0.366213	0.0767575	-4.77104	1.83273e-06	8.19683e-06
ENSMUSG00000019487.12	Trip10	1262.2	0.873396	0.0851662	10.2552	1.12152e-24	3.04384e-23	1347.12	0.195472	0.0627466	3.11525	0.00183787	0.00529542
ENSMUSG00000019489.8	Cd70	1.71277	-1.13134	1.33253	-0.849015	0.395873	0.552922	2.42316	-1.66662	1.02871	-1.6201	0.10521	0.188626
ENSMUSG00000019494.15	Cops6	2955.34	-0.0539205	0.0715574	-0.753528	0.451133	0.605084	3745.68	0.310115	0.0554764	5.59004	2.27016e-08	1.26073e-07
ENSMUSG00000019505.8	Ubb	49708.5	0.284195	0.0801528	3.54567	0.000391623	0.0016259	44202.1	0.0692097	0.053311	1.29823	0.19421	0.310772
ENSMUSG00000019518.12	Ap4m1	495.344	-0.250132	0.108079	-2.31435	0.0206485	0.0535187	516.804	0.0374222	0.0932221	0.40143	0.688103	0.787
ENSMUSG00000019528.19	Gyg	803.623	-0.586437	0.0916062	-6.40172	1.53638e-10	1.49445e-09	1310.47	0.584024	0.0865056	6.75128	1.46546e-11	1.07185e-10
ENSMUSG00000019539.12	Rcn3	159.709	0.204253	0.148919	1.37157	0.170197	0.296956	451.291	1.90152	0.113212	16.796	2.6097e-63	2.06793e-61
ENSMUSG00000019558.15	Slc6a8	3032.94	0.377083	0.0856153	4.40438	1.06086e-05	5.79914e-05	2896.72	0.469581	0.0664637	7.06522	1.60358e-12	1.26889e-11
ENSMUSG00000019564.13	Arid3a	380.307	0.0654022	0.1207	0.541858	0.587916	0.723468	396.289	-0.031637	0.0934914	-0.338395	0.735065	0.823204
ENSMUSG00000019577.7	Pdk4	12.7955	-0.19205	0.714282	-0.268872	0.788028	0.871487	14.9961	0.337377	0.474267	0.711364	0.476858	0.61127
ENSMUSG00000019578.12	Ubxn6	3585.81	-0.0470998	0.0829372	-0.567898	0.570104	0.708645	3765.86	-0.0524769	0.0676063	-0.776213	0.437623	0.575213
ENSMUSG00000019579.14	Mydgf	1487.62	0.236865	0.0676312	3.50231	0.000461247	0.00188419	1740.52	0.597292	0.0603127	9.90325	4.0295e-23	6.35902e-22
ENSMUSG00000019590.17	Cyb561	237.114	-0.331626	0.176928	-1.87436	0.0608808	0.131983	204.017	-0.180693	0.192368	-0.939306	0.347574	0.486964
ENSMUSG00000019647.17	Sema6a	1155.24	-0.611547	0.107883	-5.66861	1.43959e-08	1.14254e-07	1335.35	-0.209175	0.0814478	-2.56821	0.0102225	0.025125
ENSMUSG00000019659.9	Ccdc12	1455.26	0.0961938	0.100855	0.953784	0.340193	0.497966	1417.89	-0.0984212	0.0679953	-1.44747	0.147765	0.249859
ENSMUSG00000019689.5	Fmc1	521.139	-0.0510878	0.109994	-0.464461	0.642317	0.765635	666.295	-0.0307391	0.0883257	-0.34802	0.727825	0.81812
ENSMUSG00000019699.17	Akt3	5866.33	-0.322025	0.0802174	-4.0144	5.95979e-05	0.000287449	5844.91	-0.441491	0.0908708	-4.85845	1.1831e-06	5.42556e-06
ENSMUSG00000019710.14	Mrpl24	1403.93	0.157481	0.0789708	1.99417	0.0461338	0.105118	1543.56	0.401488	0.0659416	6.08853	1.13952e-09	7.14115e-09
ENSMUSG00000019715.15	Gle1	2747.67	-0.12187	0.0900942	-1.3527	0.176153	0.30502	2649.92	-0.123589	0.06204	-1.99209	0.0463609	0.0944781
ENSMUSG00000019718.9	L3hypdh	158.723	0.463057	0.236136	1.96097	0.0498821	0.11219	168.651	0.0559833	0.176952	0.316375	0.751718	0.834518
ENSMUSG00000019726.13	Lyst	3590.02	0.107824	0.127992	0.842424	0.39955	0.556406	3413.82	0.0632066	0.108972	0.580024	0.561898	0.685484
ENSMUSG00000019731.14	Slc35e1	2638.81	-0.103286	0.0509857	-2.02578	0.0427877	0.0988366	2760.95	0.182176	0.0620524	2.93585	0.0033264	0.0090969
ENSMUSG00000019732.15	Calr3	149.304	-0.109913	0.160667	-0.684108	0.493907	0.642801	132.431	-0.1481	0.157055	-0.942983	0.34569	0.48494
ENSMUSG00000019734.17	Tmc4	14.0448	0.0348677	0.564924	0.061721	0.950785	0.972613	21.4889	0.293425	0.360087	0.814872	0.415145	0.554013
ENSMUSG00000019737.15	Syne4	26.4197	0.54431	0.354804	1.53411	0.125002	0.233546	38.1224	-0.26891	0.295066	-0.911357	0.362107	0.502288
ENSMUSG00000019738.16	Polr2i	691.8	0.168195	0.114647	1.46707	0.142357	0.258732	777.372	0.208381	0.0779598	2.67292	0.00751933	0.0190726
ENSMUSG00000019761.11	Krt10	166.59	-0.111032	0.156866	-0.707815	0.47906	0.629962	188.081	-0.0684302	0.119889	-0.57078	0.568149	0.690667
ENSMUSG00000019762.5	Iyd	9.10505	-1.59734	0.586226	-2.72479	0.00643427	0.0196333	14.6719	-0.343402	0.50043	-0.686214	0.492578	0.625411
ENSMUSG00000019763.12	Rmnd1	389.419	-0.0465908	0.101555	-0.458776	0.646395	0.768726	436.343	-0.128057	0.0931191	-1.3752	0.16907	0.278574
ENSMUSG00000019767.13	Ccdc170	1.6521	1.94262	1.34534	1.44396	0.14875	0.267856	1.3427	0.666708	1.5203	0.438536	0.660998	NA
ENSMUSG00000019768.17	Esr1	113.297	0.123495	0.585555	0.210903	0.832963	0.901378	66.8794	-0.706573	0.203232	-3.47668	0.000507672	0.00161217
ENSMUSG00000019772.6	Vip	423.221	-0.960998	0.381086	-2.52174	0.0116777	0.0329912	405.675	-0.472675	0.278155	-1.69932	0.0892593	0.164337
ENSMUSG00000019773.8	Fbxo5	89.2674	0.83793	0.206069	4.06625	4.77753e-05	0.000235649	81.7264	0.656538	0.200735	3.27067	0.00107293	0.00322181
ENSMUSG00000019774.9	Mtrf1l	258.992	0.26333	0.123669	2.12931	0.0332286	0.0800307	247.922	0.18717	0.123888	1.5108	0.130839	0.226272
ENSMUSG00000019775.18	Rgs17	421.462	-0.681681	0.182732	-3.73049	0.000191105	0.000841569	468.733	-0.570562	0.114092	-5.00089	5.70675e-07	2.71772e-06
ENSMUSG00000019777.17	Hdac2	2854.21	0.239651	0.0572832	4.18362	2.86903e-05	0.000146098	2728.67	0.20965	0.068274	3.07072	0.00213542	0.00607545
ENSMUSG00000019779.16	Frk	26.3059	-1.99829	0.378231	-5.28325	1.2691e-07	8.93503e-07	31.9313	0.122535	0.356937	0.343297	0.731375	0.820793
ENSMUSG00000019782.11	Rwdd1	1551.58	0.140469	0.0844605	1.66313	0.0962862	0.190261	1631.69	0.300707	0.0807759	3.72274	0.000197075	0.000665372
ENSMUSG00000019785.15	Clvs2	157.49	-1.08596	0.21665	-5.01253	5.37198e-07	3.50013e-06	154.272	-1.00732	0.186448	-5.4027	6.56453e-08	3.4662e-07
ENSMUSG00000019789.10	Hey2	546.964	0.481934	0.137202	3.51259	0.00044376	0.00182197	907.6	1.45246	0.0801543	18.1208	2.18525e-73	2.28992e-71
ENSMUSG00000019790.18	Stxbp5	4042.71	-0.207398	0.103706	-1.99986	0.0455149	0.10398	3868.64	-0.252148	0.0719958	-3.50226	0.000461336	0.00147266
ENSMUSG00000019791.13	Hint3	256.97	-0.431186	0.13025	-3.31045	0.000931476	0.0035459	270.634	-0.100198	0.122866	-0.815513	0.414779	0.553623
ENSMUSG00000019792.9	Trmt11	351.371	0.153216	0.0957575	1.60005	0.109588	0.210894	343.508	-0.052786	0.123411	-0.427726	0.668851	0.772435
ENSMUSG00000019794.14	Katna1	429.545	0.240817	0.0989348	2.43409	0.0149292	0.0406645	520.596	0.280085	0.0853415	3.28193	0.00103099	0.00310628
ENSMUSG00000019795.18	Pcmt1	3976.83	-0.10383	0.0537821	-1.93057	0.0535357	0.119035	3904.42	-0.233508	0.0555068	-4.20684	2.58963e-05	9.94903e-05
ENSMUSG00000019796.13	Lrp11	4426	-0.209793	0.0587498	-3.57096	0.000355678	0.00148456	4456.33	-0.167908	0.0745806	-2.25136	0.0243628	0.0539668
ENSMUSG00000019797.12	Mtres1	379.093	-0.0927159	0.11441	-0.810385	0.417719	0.574043	384.128	-0.0284756	0.103624	-0.274797	0.783472	0.856461
ENSMUSG00000019802.14	Sec63	3671.08	0.0144609	0.0813519	0.177757	0.858914	0.918222	3952.52	0.114873	0.0625567	1.83631	0.0663123	0.127974
ENSMUSG00000019803.12	Nr2e1	291.526	-2.71987	0.140096	-19.4143	5.83754e-84	7.86504e-82	642.228	0.341741	0.0898038	3.80542	0.000141563	0.000488093
ENSMUSG00000019804.13	Snx3	4164.41	0.138687	0.0824964	1.68112	0.0927392	0.184736	4372.07	0.128822	0.0682722	1.88689	0.0591755	0.116186
ENSMUSG00000019806.14	Aig1	2180.31	0.249895	0.0726514	3.43965	0.000582469	0.00232525	1958.91	-0.26032	0.0657662	-3.95826	7.54976e-05	0.000271581
ENSMUSG00000019808.9	Adat2	163.111	0.279724	0.136888	2.04346	0.0410073	0.0955135	148.858	0.290894	0.147535	1.97169	0.0486446	0.0982662
ENSMUSG00000019809.17	Pex3	897.216	-0.115383	0.0986276	-1.16989	0.242046	0.388134	919.304	0.00952502	0.0804425	0.118408	0.905744	0.93959
ENSMUSG00000019810.16	Fuca2	1657.75	-0.492279	0.0974393	-5.05217	4.36827e-07	2.87764e-06	1656.66	-0.202928	0.0692991	-2.92829	0.00340833	0.00930395
ENSMUSG00000019813.17	Cep57l1	264.205	-0.26977	0.106673	-2.52894	0.0114409	0.0323989	224.603	-0.277983	0.111777	-2.48695	0.0128845	0.0308328
ENSMUSG00000019814.6	Ltv1	1280.52	0.547888	0.0854746	6.40995	1.45568e-10	1.42207e-09	1021.45	0.359531	0.0741449	4.84904	1.24062e-06	5.67542e-06
ENSMUSG00000019817.19	Plagl1	1173.46	0.79268	0.150921	5.25229	1.50221e-07	1.0443e-06	912.158	0.0411046	0.0912238	0.45059	0.652285	0.760186
ENSMUSG00000019818.16	Cd164	3319.05	0.129776	0.0833517	1.55697	0.119477	0.225588	3383.28	0.306115	0.0587927	5.20669	1.92234e-07	9.66773e-07
ENSMUSG00000019820.12	Utrn	2309.99	-0.0266766	0.136938	-0.194808	0.845543	0.909394	2278.63	-0.120319	0.0908266	-1.32471	0.185268	0.299821
ENSMUSG00000019822.13	Smpd2	1130.05	0.0981832	0.0951704	1.03166	0.302233	0.457779	1261.43	0.388234	0.0824246	4.71017	2.47512e-06	1.08896e-05
ENSMUSG00000019823.18	Mical1	138.197	0.418105	0.196425	2.12857	0.0332895	0.0801433	216.998	1.64944	0.169221	9.74724	1.89543e-22	2.88757e-21
ENSMUSG00000019826.12	Zbtb24	670.049	0.0233935	0.0884099	0.264603	0.791315	0.873898	662.087	-0.108733	0.0785951	-1.38346	0.166524	0.275452
ENSMUSG00000019828.14	Grm1	716.047	-1.02993	0.127444	-8.08144	6.40077e-16	1.00125e-14	662.401	-0.879527	0.0855844	-10.2767	8.97305e-25	1.54192e-23
ENSMUSG00000019831.15	Wasf1	1093.78	-0.197424	0.109094	-1.80968	0.0703462	0.148285	1120.87	-0.397496	0.0689676	-5.76351	8.23824e-09	4.77247e-08
ENSMUSG00000019832.6	Rab32	36.1265	-0.114114	0.385506	-0.29601	0.767222	0.857435	90.9179	1.86809	0.234322	7.9723	1.55745e-15	1.52182e-14
ENSMUSG00000019836.6	Amd-ps4	9.20041	0.0914197	0.533702	0.171294	0.863993	0.921968	8.805	0.370892	0.53769	0.689788	0.490328	0.62358
ENSMUSG00000019837.9	Gtf3c6	814.925	-0.155644	0.0762294	-2.04179	0.0411727	0.0958101	1045.91	0.354283	0.0838176	4.22683	2.37007e-05	9.16675e-05
ENSMUSG00000019838.12	Slc16a10	64.0284	0.524596	0.233553	2.24615	0.0246942	0.0622789	62.1922	0.393123	0.243434	1.61491	0.106331	0.190317
ENSMUSG00000019841.16	Rev3l	3480.75	-0.385927	0.136563	-2.826	0.00471337	0.0149968	3256.95	-0.325764	0.0978989	-3.32756	0.000876115	0.00267669
ENSMUSG00000019842.7	Traf3ip2	97.4944	0.0168826	0.21738	0.0776641	0.938095	0.964887	100.419	0.205424	0.176461	1.16413	0.24437	0.37251
ENSMUSG00000019843.15	Fyn	1854.11	0.250088	0.0871353	2.87011	0.00410328	0.0132758	1805.09	0.0214124	0.0825353	0.259433	0.795301	0.864302
ENSMUSG00000019845.9	Tube1	757.183	-0.298954	0.0932249	-3.2068	0.00134221	0.00491918	687.471	-0.641322	0.0942313	-6.80583	1.00465e-11	7.45264e-11
ENSMUSG00000019846.12	Lama4	138.279	1.608	0.187862	8.55946	1.13402e-17	2.01955e-16	82.3686	0.662994	0.194489	3.40891	0.000652228	0.00203455
ENSMUSG00000019848.15	Popdc3	123.724	-0.468254	0.152148	-3.07762	0.00208663	0.00728535	263.696	0.679666	0.122931	5.52883	3.2238e-08	1.75641e-07
ENSMUSG00000019849.12	Prep	1924.01	0.265567	0.0801537	3.31322	0.000922292	0.00351449	1795.28	0.214222	0.0686394	3.12098	0.00180252	0.00520157
ENSMUSG00000019850.12	Tnfaip3	9229.03	-0.140055	0.117117	-1.19586	0.23175	0.375872	8528.34	-1.39667	0.0921578	-15.1552	6.99695e-52	4.01296e-50
ENSMUSG00000019851.9	Perp	119.74	1.26638	0.248527	5.09554	3.47751e-07	2.3233e-06	54.1411	-0.0551097	0.257366	-0.21413	0.830446	0.890547
ENSMUSG00000019852.8	Arfgef3	2265.91	-0.184355	0.185189	-0.995492	0.319497	0.475912	2032.95	-0.233665	0.088245	-2.64792	0.00809892	0.0203974
ENSMUSG00000019853.7	Hebp2	72.6146	-0.730598	0.224426	-3.25541	0.00113228	0.00422994	87.7974	-0.565436	0.186802	-3.02692	0.0024706	0.00694189
ENSMUSG00000019854.18	Reps1	2179.79	0.490514	0.103686	4.73077	2.23674e-06	1.34294e-05	1867.78	0.0104997	0.0652777	0.160846	0.872214	0.917755
ENSMUSG00000019856.15	Fam184a	1145	-0.0627176	0.0939945	-0.667248	0.504614	0.651602	1038.31	-0.302334	0.0891665	-3.39067	0.000697223	0.00216644
ENSMUSG00000019857.8	Asf1a	732.434	-0.0268008	0.0839763	-0.319146	0.749615	0.844073	756.909	-0.0336154	0.0930346	-0.361321	0.717859	0.810737
ENSMUSG00000019861.16	Gopc	1279.61	-0.100577	0.0967177	-1.0399	0.298385	0.453468	1183.6	-0.319552	0.0738226	-4.32865	1.50028e-05	5.95993e-05
ENSMUSG00000019863.8	Qrsl1	511.258	0.0398463	0.109093	0.36525	0.714925	0.818446	447.748	-0.0844966	0.104617	-0.807676	0.419277	0.557583
ENSMUSG00000019864.15	Rtn4ip1	389.23	0.170086	0.114706	1.48279	0.138129	0.252672	391.141	0.0818606	0.0903271	0.906268	0.364794	0.50472
ENSMUSG00000019865.10	Nmbr	107.853	-0.517867	0.161604	-3.20454	0.00135276	0.00495225	103.987	-0.58774	0.165473	-3.55188	0.000382496	0.00123648
ENSMUSG00000019866.16	Crybg1	49.2722	1.18951	0.280324	4.24334	2.20218e-05	0.000114222	43.6801	2.00514	0.317654	6.31233	2.74857e-10	1.81498e-09
ENSMUSG00000019867.5	Gje1	9.87572	-0.408074	0.680281	-0.599861	0.548599	0.68994	7.38672	-0.854785	0.649008	-1.31706	0.187817	0.302985
ENSMUSG00000019868.17	Vta1	1530.89	0.177564	0.0788392	2.25223	0.0243075	0.0614817	1620.25	0.155151	0.0690885	2.24569	0.0247242	0.054673
ENSMUSG00000019872.14	Smpdl3a	82.1946	-1.21468	0.235526	-5.1573	2.50531e-07	1.69885e-06	100.92	0.397435	0.238317	1.66767	0.0953803	0.173753
[truncated: 21,592 more rows]
