# Supplementary material for: Multiple types of programmed necrosis such as necroptosis, pyroptosis, oxytosis/ferroptosis, and parthanatos contribute simultaneously to retinal damage after ischemia–reperfusion
Source: Sci Rep. 2022 Oct 13;12:17152. doi: 10.1038/s41598-022-22140-0 (PMC9561687; doi:10.1038/s41598-022-22140-0)
Supplement: Supplementary file 2 — Dataset S2. [file 41598_2022_22140_MOESM2_ESM.xlsx]

## Sheet: title page 
Title: Multiple types of programmed necrosis such as necroptosis, pyroptosis, oxytosis/ferroptosis, and parthanatos contribute simultaneously to retinal damage after ischemia-reperfusion
Galina Dvoriantchikova, Bascom Palmer Eye Institute, Department of Ophthalmology, University of Miami Miller School of Medicine, Miami, FL, 33136, USA
Karin Rose Lypka, Bascom Palmer Eye Institute, Department of Ophthalmology, University of Miami Miller School of Medicine, Miami, FL, 33136, USA
Dmitry Ivanov, Bascom Palmer Eye Institute, Department of Ophthalmology, University of Miami Miller School of Medicine, Miami, FL, 33136, USA; Department of Microbiology and Immunology, University of Miami Miller School of Medicine, Miami, FL, 33136, USA; divanov@med.miami.edu.
Supplementary Data S2: Results of analysis of RGC, amacrine cell, horizontal cell, bipolar cell, photoreceptor, Muller glia, astrocyte, microglia, and macrophage marker expression in the ischemic retina 6 and 24 hours after reperfusion

## Sheet: cell types data
annot.symbol	baseMean IR6h	log2FC IR6h	lfcSE IR6h	stat IR6h	pvalue IR6h	padj IR6h	baseMean IR24h	log2FC IR24h	lfcSE IR24h	stat IR24h	pvalue IR24h	padj IR24h	cell type
Calb2	10861.2	-1.13587	0.114943	-9.88205	4.98028e-23	1.22133e-21	9281.55	-1.86392	0.120457	-15.4737	5.22044e-54	3.1851e-52	amacrine cells
Slc6a9	4583.74	-1.21563	0.15606	-7.7895	6.72733e-15	9.71749e-14	4443.2	-1.48456	0.108977	-13.6227	2.93433e-42	1.15443e-40	amacrine cells
Gjd2	2665.79	-0.778802	0.0922289	-8.44423	3.06051e-17	5.27606e-16	2375.5	-1.40561	0.0699524	-20.0938	8.36871e-90	1.34049e-87	amacrine cells
Ebf3	1152.54	-1.09034	0.149219	-7.30699	2.73199e-13	3.4566e-12	1091.55	-1.37871	0.105781	-13.0336	7.87612e-39	2.69652e-37	amacrine cells
Dlx2	2.6944	-0.0306489	0.999274	-0.0306712	0.975532	0.987221	2.01534	-1.37665	1.147	-1.20022	0.230053	0.355201	amacrine cells
Neurod2	519.368	-0.58652	0.136894	-4.28448	1.83165e-05	9.63724e-05	416.709	-1.28831	0.110824	-11.6247	3.08524e-31	7.47156e-30	amacrine cells
Chat	379.678	-1.42145	0.181897	-7.81461	5.51328e-15	8.02527e-14	371.042	-1.24072	0.143825	-8.62658	6.32156e-18	7.25863e-17	amacrine cells
Neurod6	25.4478	-2.0605	0.414061	-4.97633	6.48015e-07	4.16463e-06	20.5974	-1.16046	0.366712	-3.16451	0.00155346	0.00454339	amacrine cells
Satb2	136.793	-0.640706	0.247858	-2.58497	0.00973874	0.0280846	129.848	-0.84503	0.173924	-4.85862	1.18206e-06	5.4219e-06	amacrine cells
Dab1	1414.98	-1.00039	0.105097	-9.51869	1.75379e-21	3.94603e-20	1450.88	-0.818926	0.0678732	-12.0655	1.60651e-33	4.34047e-32	amacrine cells
Fbxo32	638.269	-0.904594	0.132071	-6.84929	7.42172e-12	8.30814e-11	574.402	-0.803362	0.0875478	-9.17626	4.46308e-20	5.8908e-19	amacrine cells
Calb1	2478.7	-0.576779	0.0888922	-6.48852	8.66834e-11	8.60561e-10	2974.55	-0.794255	0.122167	-6.50136	7.95949e-11	5.5056e-10	amacrine cells
Slc18a3	243.11	-1.61429	0.24123	-6.69193	2.20248e-11	2.31875e-10	319.578	-0.777398	0.18621	-4.17485	2.9818e-05	0.00011368	amacrine cells
Isl1	1331.73	-0.728092	0.12701	-5.73256	9.89231e-09	8.01118e-08	1610.35	-0.753917	0.0797574	-9.45263	3.30418e-21	4.65137e-20	amacrine cells
Bhlhe22	729.544	-1.06875	0.130064	-8.21709	2.08505e-16	3.38802e-15	775.88	-0.743197	0.105006	-7.07764	1.46634e-12	1.16317e-11	amacrine cells
Gad1	8836.87	-0.624569	0.119857	-5.21094	1.87883e-07	1.2938e-06	8406.78	-0.702875	0.0572842	-12.27	1.31303e-34	3.71776e-33	amacrine cells
Stx1a	247.942	-0.903341	0.13471	-6.70582	2.00283e-11	2.12139e-10	252.447	-0.67639	0.121385	-5.57228	2.51421e-08	1.38665e-07	amacrine cells
Gad2	2173.61	-0.56757	0.139518	-4.06807	4.74046e-05	0.000234076	1855.6	-0.648516	0.0767247	-8.4525	2.8512e-17	3.14038e-16	amacrine cells
Frem1	260.219	-2.09661	0.236499	-8.86519	7.63762e-19	1.47255e-17	354.801	-0.616775	0.131216	-4.70044	2.596e-06	1.13857e-05	amacrine cells
Megf11	1218.78	-0.349505	0.124453	-2.80833	0.00497993	0.0157387	1240.13	-0.534417	0.0913336	-5.85127	4.87838e-09	2.88877e-08	amacrine cells
Ddc	23.3403	-0.462846	0.433231	-1.06836	0.285359	0.438923	19.5345	-0.490643	0.458602	-1.06987	0.284679	0.419238	amacrine cells
Pax6	5637.88	-0.95275	0.114488	-8.32182	8.6623e-17	1.4513e-15	6532.58	-0.430183	0.064173	-6.70349	2.03504e-11	1.4745e-10	amacrine cells
Igfbp2	659.76	-0.148631	0.136988	-1.08499	0.277924	0.430347	666.023	-0.362302	0.13463	-2.69109	0.00712197	0.0181944	amacrine cells
Cdkn1c	709.577	-0.234834	0.111288	-2.11014	0.0348462	0.0832918	699.086	-0.31577	0.0893412	-3.53443	0.000408659	0.00131462	amacrine cells
Th	174.448	-0.338563	0.229668	-1.47414	0.140444	0.255933	133.348	-0.0797994	0.171437	-0.465475	0.641591	0.752095	amacrine cells
Arc	478.832	3.07143	0.152645	20.1214	4.79669e-90	7.0502e-88	92.9195	-0.0232207	0.185629	-0.125092	0.900451	0.93636	amacrine cells
Slc17a8	953.576	1.31063	0.133219	9.83818	7.70896e-23	1.86623e-21	616.218	0.0575272	0.108291	0.531229	0.59526	0.713963	amacrine cells
Gtf2h4	487.78	0.0296315	0.0970253	0.3054	0.760061	0.851936	480.165	0.155526	0.126264	1.23175	0.218041	0.340475	amacrine cells
Megf10	854.847	-0.471015	0.155166	-3.03556	0.00240088	0.00824516	1073.17	0.161126	0.0925245	1.74144	0.0816068	0.152579	amacrine cells
Tvp23a	694.734	-0.734399	0.126162	-5.8211	5.84631e-09	4.83313e-08	969.6	0.216682	0.109	1.98791	0.0468216	0.0951926	amacrine cells
Rgs5	1352.43	-0.203652	0.155094	-1.31308	0.189155	0.321846	1677.79	0.357005	0.131538	2.71409	0.00664583	0.0170968	amacrine cells
Npy	395.154	0.196676	0.222762	0.882896	0.377292	0.534218	426.219	0.445747	0.162498	2.74309	0.00608631	0.0157969	amacrine cells
Neurod1	13298.1	0.605567	0.0863889	7.00977	2.38703e-12	2.7995e-11	13989.5	0.859616	0.0723294	11.8847	1.42084e-32	3.68777e-31	amacrine cells
Sox2	781.158	-0.184495	0.115839	-1.59269	0.111229	0.213452	1528.6	1.27383	0.0675537	18.8565	2.59969e-79	3.20319e-77	amacrine cells
Neurog2	47.6782	-1.7628	0.410125	-4.2982	1.72188e-05	9.09987e-05	151.741	1.48499	0.231307	6.42001	1.36265e-10	9.22626e-10	amacrine cells
Nefm	4513.41	-1.27576	0.120739	-10.5662	4.27324e-26	1.26204e-24	4014.67	-1.51252	0.130607	-11.5808	5.15869e-31	1.2333e-29	horizontal cells
Dlx2	2.6944	-0.0306489	0.999274	-0.0306712	0.975532	0.987221	2.01534	-1.37665	1.147	-1.20022	0.230053	0.355201	horizontal cells
Calb1	2478.7	-0.576779	0.0888922	-6.48852	8.66834e-11	8.60561e-10	2974.55	-0.794255	0.122167	-6.50136	7.95949e-11	5.5056e-10	horizontal cells
Lhx1	436.26	0.968292	0.101413	9.54802	1.322e-21	3.00436e-20	316.077	-0.62233	0.109168	-5.70069	1.19325e-08	6.79739e-08	horizontal cells
Prox1	4968.09	-0.417373	0.137342	-3.03894	0.00237416	0.00816579	4812.06	-0.576785	0.0645503	-8.93543	4.05582e-19	5.03888e-18	horizontal cells
Megf11	1218.78	-0.349505	0.124453	-2.80833	0.00497993	0.0157387	1240.13	-0.534417	0.0913336	-5.85127	4.87838e-09	2.88877e-08	horizontal cells
Dcx	110.188	-0.552686	0.186298	-2.96667	0.00301044	0.0100801	147.51	-0.489168	0.136559	-3.58209	0.000340852	0.00111099	horizontal cells
Gja10	113.268	-0.445017	0.174657	-2.54795	0.0108359	0.0308904	123.061	-0.479068	0.178124	-2.68952	0.00715551	0.0182638	horizontal cells
Sall3	350.935	-0.263301	0.110096	-2.39155	0.0167774	0.0448409	331.123	-0.357002	0.102284	-3.49031	0.000482462	0.0015366	horizontal cells
Megf10	854.847	-0.471015	0.155166	-3.03556	0.00240088	0.00824516	1073.17	0.161126	0.0925245	1.74144	0.0816068	0.152579	horizontal cells
Pou4f2	346.68	-1.72172	0.131662	-13.0768	4.46942e-39	2.21368e-37	291.597	-2.53607	0.172332	-14.7161	5.07794e-49	2.61776e-47	RGCs
Pou4f2	346.68	-1.72172	0.131662	-13.0768	4.46942e-39	2.21368e-37	291.597	-2.53607	0.172332	-14.7161	5.07794e-49	2.61776e-47	RGCs
Isl2	204.325	-1.54	0.144225	-10.6777	1.29379e-26	3.93085e-25	158.882	-2.30109	0.165779	-13.8805	8.3201e-44	3.49397e-42	RGCs
Pou4f1	1190.4	-1.40506	0.102328	-13.7309	6.63326e-43	3.75359e-41	1057.63	-1.85043	0.117576	-15.7382	8.27374e-56	5.34694e-54	RGCs
Rbpms	985.861	-1.10312	0.0963866	-11.4447	2.49903e-30	8.97865e-29	920.455	-1.76791	0.131206	-13.4743	2.21639e-41	8.42414e-40	RGCs
Nefm	4513.41	-1.27576	0.120739	-10.5662	4.27324e-26	1.26204e-24	4014.67	-1.51252	0.130607	-11.5808	5.15869e-31	1.2333e-29	RGCs
Sncg	2628.88	-1.27095	0.104011	-12.2194	2.44941e-34	1.03631e-32	2512.46	-1.49414	0.195052	-7.66018	1.85675e-14	1.68369e-13	RGCs
Eomes	284.138	-0.883412	0.246934	-3.57752	0.000346871	0.00145155	267.204	-1.44941	0.170337	-8.50907	1.75334e-17	1.9679e-16	RGCs
Ebf1	882.402	-1.38478	0.151135	-9.16254	5.0692e-20	1.045e-18	857.93	-1.44648	0.0935072	-15.4692	5.59777e-54	3.4019e-52	RGCs
Thy1	7845.21	-0.826301	0.108134	-7.64143	2.14821e-14	2.97763e-13	6447.55	-1.43931	0.184952	-7.78207	7.13463e-15	6.6581e-14	RGCs
Pou4f3	171.942	-1.78221	0.177953	-10.015	1.30897e-23	3.31046e-22	180.645	-1.40727	0.180564	-7.79373	6.50585e-15	6.09413e-14	RGCs
Ebf3	1152.54	-1.09034	0.149219	-7.30699	2.73199e-13	3.4566e-12	1091.55	-1.37871	0.105781	-13.0336	7.87612e-39	2.69652e-37	RGCs
Dlx2	2.6944	-0.0306489	0.999274	-0.0306712	0.975532	0.987221	2.01534	-1.37665	1.147	-1.20022	0.230053	0.355201	RGCs
Neurod2	519.368	-0.58652	0.136894	-4.28448	1.83165e-05	9.63724e-05	416.709	-1.28831	0.110824	-11.6247	3.08524e-31	7.47156e-30	RGCs
Opn4	145.324	-1.20667	0.164988	-7.31365	2.59984e-13	3.29308e-12	188.998	-1.27855	0.158738	-8.05447	7.98245e-16	7.95231e-15	RGCs
Ina	4589.57	-0.608769	0.0911521	-6.67861	2.41225e-11	2.53253e-10	4119.61	-1.11198	0.100038	-11.1156	1.05376e-28	2.28315e-27	RGCs
Barhl2	468.55	-0.41303	0.104534	-3.95116	7.77723e-05	0.000367357	390.087	-0.983368	0.106075	-9.27049	1.85286e-20	2.50454e-19	RGCs
Ebf2	17.7853	-0.857476	0.385164	-2.22626	0.0259968	0.0650926	19.5135	-0.906222	0.40015	-2.2647	0.0235309	0.0523078	RGCs
Tubb3	4257.24	-1.14684	0.0959352	-11.9543	6.16349e-33	2.50019e-31	4653.92	-0.903165	0.105736	-8.54172	1.3224e-17	1.49245e-16	RGCs
Shh	170.664	-0.558938	0.164702	-3.39362	0.000689746	0.00270767	151.529	-0.83626	0.145499	-5.74751	9.05657e-09	5.22763e-08	RGCs
Isl1	1331.73	-0.728092	0.12701	-5.73256	9.89231e-09	8.01118e-08	1610.35	-0.753917	0.0797574	-9.45263	3.30418e-21	4.65137e-20	RGCs
Ebf4	154.974	-0.651812	0.173026	-3.76713	0.000165135	0.000734783	191.076	-0.642559	0.147948	-4.34315	1.40454e-05	5.60341e-05	RGCs
Uchl1	4957.27	-0.853423	0.0835399	-10.2158	1.68564e-24	4.50467e-23	5683.14	-0.549981	0.0875691	-6.28053	3.37411e-10	2.20789e-09	RGCs
Dcx	110.188	-0.552686	0.186298	-2.96667	0.00301044	0.0100801	147.51	-0.489168	0.136559	-3.58209	0.000340852	0.00111099	RGCs
Pax6	5637.88	-0.95275	0.114488	-8.32182	8.6623e-17	1.4513e-15	6532.58	-0.430183	0.064173	-6.70349	2.03504e-11	1.4745e-10	RGCs
Drd4	8764.89	0.43115	0.110197	3.91254	9.1332e-05	0.00042704	5652.34	-0.282138	0.0906814	-3.11131	0.00186259	0.00535718	RGCs
Dlx1	1.69696	-0.695057	1.26018	-0.551554	0.581254	0.718551	2.08173	-0.0044898	1.0759	-0.00417306	0.99667	0.997674	RGCs
Ube3c	3627.41	0.0313583	0.0771843	0.406278	0.684539	0.795816	3572.81	0.0252579	0.0598461	0.422047	0.672991	0.775088	RGCs
Grik4	108.298	-0.650664	0.163974	-3.9681	7.24475e-05	0.000344362	136.204	0.168986	0.1707	0.989959	0.322194	0.459443	RGCs
Gap43	1516.36	0.497412	0.128054	3.8844	0.000102583	0.000475424	1724.72	0.68592	0.109948	6.23857	4.41589e-10	2.86618e-09	RGCs
Gdf11	536.669	-0.271781	0.0916273	-2.96616	0.00301548	0.010094	747.305	0.783648	0.0834402	9.39174	5.90163e-21	8.1896e-20	RGCs
Irak1	651.114	0.270403	0.12475	2.16756	0.0301925	0.0739059	1087.26	1.30848	0.0799111	16.3742	2.92481e-60	2.10897e-58	RGCs
Vsx1	736.917	-2.05843	0.159648	-12.8936	4.89304e-38	2.34648e-36	731.744	-1.98199	0.116162	-17.0623	2.83391e-65	2.40721e-63	bipolar cells
Irx6	589.047	-1.04111	0.148719	-7.0005	2.5505e-12	2.98349e-11	542.378	-1.32251	0.116323	-11.3692	5.95002e-30	1.35324e-28	bipolar cells
Cabp1	3053.39	-0.566731	0.107301	-5.28167	1.28009e-07	9.00123e-07	2722.96	-1.16445	0.101984	-11.418	3.40127e-30	7.85514e-29	bipolar cells
Tacr3	747.11	-1.23904	0.338902	-3.65606	0.000256125	0.00109882	848.379	-0.989483	0.136469	-7.25062	4.1488e-13	3.42173e-12	bipolar cells
Kcnip3	1217.7	-0.655007	0.140175	-4.6728	2.97126e-06	1.75324e-05	1041.91	-0.866603	0.0934704	-9.27142	1.8369e-20	2.48597e-19	bipolar cells
Cabp5	2773.78	-0.986862	0.17019	-5.79859	6.68747e-09	5.5044e-08	2830	-0.843144	0.0725433	-11.6226	3.16224e-31	7.64227e-30	bipolar cells
Grm5	802.942	-0.625023	0.214894	-2.90851	0.0036315	0.0118974	801.813	-0.811233	0.119846	-6.76897	1.297e-11	9.52051e-11	bipolar cells
Grm6	2504.1	-0.201474	0.129414	-1.55681	0.119515	0.225641	2464.64	-0.769946	0.0737267	-10.4432	1.57352e-25	2.85255e-24	bipolar cells
Isl1	1331.73	-0.728092	0.12701	-5.73256	9.89231e-09	8.01118e-08	1610.35	-0.753917	0.0797574	-9.45263	3.30418e-21	4.65137e-20	bipolar cells
Bhlhe22	729.544	-1.06875	0.130064	-8.21709	2.08505e-16	3.38802e-15	775.88	-0.743197	0.105006	-7.07764	1.46634e-12	1.16317e-11	bipolar cells
Prkca	12209.7	-0.062031	0.0882921	-0.702566	0.482326	0.632786	10910.5	-0.613432	0.0818522	-7.49439	6.66088e-14	5.80981e-13	bipolar cells
Gnao1	14151.4	-0.40716	0.0876329	-4.6462	3.38103e-06	1.9816e-05	13931.1	-0.549344	0.0816235	-6.73022	1.69405e-11	1.23421e-10	bipolar cells
Prkar2b	959.928	-0.806378	0.142434	-5.66143	1.5012e-08	1.18644e-07	1056.23	-0.488219	0.073576	-6.63557	3.23246e-11	2.31e-10	bipolar cells
Hcn4	1193.2	0.334681	0.136093	2.45921	0.0139243	0.0383332	899.914	-0.453185	0.0942998	-4.80579	1.54143e-06	6.97611e-06	bipolar cells
Syt2	1558.66	-0.490726	0.0990922	-4.95221	7.33755e-07	4.67846e-06	1669.52	-0.377924	0.10004	-3.77774	0.000158261	0.000541914	bipolar cells
Otx2	7015.05	0.0665585	0.0598448	1.11219	0.266058	0.416187	6999.52	-0.0971528	0.0684413	-1.41951	0.155752	0.260671	bipolar cells
Vsx2	8769.86	-0.132814	0.0874679	-1.51843	0.128906	0.239536	9960.95	-0.051465	0.0704357	-0.730666	0.464983	0.600752	bipolar cells
Irx5	182.556	-0.835379	0.196863	-4.24346	2.20099e-05	0.000114194	252.375	0.184166	0.131095	1.40483	0.160073	0.26663	bipolar cells
Neurod1	13298.1	0.605567	0.0863889	7.00977	2.38703e-12	2.7995e-11	13989.5	0.859616	0.0723294	11.8847	1.42084e-32	3.68777e-31	bipolar cells
Opn1sw	15043.1	-0.857046	0.14199	-6.03597	1.58015e-09	1.389e-08	11292.2	-2.51527	0.356804	-7.04945	1.79625e-12	1.41535e-11	cone photoreceptors
Arr3	5025.75	0.228717	0.143801	1.59051	0.11172	0.214195	2872.85	-1.81587	0.10022	-18.1189	2.26068e-73	2.35794e-71	cone photoreceptors
Gnat2	7220.89	-0.390594	0.0693477	-5.6324	1.77719e-08	1.39434e-07	5071.08	-1.34708	0.184688	-7.29381	3.013e-13	2.51457e-12	cone photoreceptors
Rxrg	297.249	-0.850245	0.130227	-6.52896	6.62269e-11	6.65355e-10	267.384	-1.27948	0.160997	-7.94721	1.90764e-15	1.8543e-14	cone photoreceptors
Cngb3	702.819	-0.668474	0.109663	-6.0957	1.0896e-09	9.70605e-09	675.322	-1.10157	0.105135	-10.4776	1.09436e-25	2.00498e-24	cone photoreceptors
Rorb	5700.75	-0.132534	0.298109	-0.444582	0.656622	0.776117	6478.56	-1.06715	0.0705659	-15.1228	1.14643e-51	6.52506e-50	cone photoreceptors
Nt5e	6100.5	-0.036972	0.0621283	-0.595091	0.551782	0.692635	5164.3	-1.04052	0.0905913	-11.4858	1.55405e-30	3.64917e-29	cone photoreceptors
Opn1mw	6652.25	-0.370244	0.115852	-3.19583	0.0013943	0.00508375	4253.64	-1.03351	0.106561	-9.69883	3.04971e-22	4.58683e-21	cone photoreceptors
Rgs9bp	23558.1	-0.467016	0.0838489	-5.56973	2.55134e-08	1.96762e-07	21837.9	-0.960013	0.0962123	-9.97807	1.90133e-23	3.05425e-22	cone photoreceptors
Gucy2f	9820.62	-0.116501	0.15772	-0.738652	0.460118	0.612958	8484.94	-0.931072	0.189547	-4.91209	9.011e-07	4.20195e-06	cone photoreceptors
Slc24a2	3452.94	-0.87658	0.118992	-7.36673	1.74859e-13	2.23612e-12	3294.93	-0.859638	0.0967346	-8.88656	6.30279e-19	7.73804e-18	cone photoreceptors
Prdm1	414.711	0.0417745	0.107661	0.388018	0.698003	0.805762	360.494	-0.780772	0.114579	-6.8143	9.47264e-12	7.03505e-11	cone photoreceptors
Gngt2	2325.25	-0.0765469	0.112233	-0.682034	0.495217	0.643943	2194.44	-0.780189	0.128237	-6.08397	1.17243e-09	7.33789e-09	cone photoreceptors
Rdh12	21087.1	0.299625	0.0934073	3.20772	0.00133791	0.00490739	13671	-0.764986	0.0613166	-12.476	1.00914e-35	2.98155e-34	cone photoreceptors
Gnb5	33162	0.00449019	0.0602732	0.0744973	0.940615	0.966183	24237.5	-0.609461	0.0665329	-9.16029	5.17558e-20	6.7992e-19	cone photoreceptors
Crx	40783.7	-0.213349	0.0891698	-2.39262	0.0167287	0.044737	36240.9	-0.605074	0.0584986	-10.3434	4.48398e-25	7.88653e-24	cone photoreceptors
Pde6h	4387.84	-0.14866	0.114954	-1.29321	0.195937	0.331146	4889.09	-0.601921	0.101128	-5.95204	2.64819e-09	1.61223e-08	cone photoreceptors
Pias3	3315.31	0.265958	0.102997	2.58219	0.00981758	0.0282904	2707.79	-0.599576	0.0620919	-9.65627	4.62375e-22	6.87128e-21	cone photoreceptors
Slc24a1	76603.7	-0.0660756	0.0790797	-0.835558	0.403404	0.560084	61905.1	-0.58812	0.0742101	-7.92507	2.28026e-15	2.20504e-14	cone photoreceptors
Rcvrn	54514	0.151604	0.124235	1.2203	0.222351	0.364308	48816.6	-0.565608	0.0861433	-6.5659	5.17189e-11	3.64716e-10	cone photoreceptors
Abca4	52032.2	0.160606	0.091031	1.7643	0.0776815	0.16046	46236.8	-0.500576	0.0895663	-5.58889	2.28528e-08	1.2685e-07	cone photoreceptors
Cnga3	906.335	0.465848	0.107904	4.31724	1.5799e-05	8.40054e-05	596.005	-0.480625	0.110873	-4.33491	1.45818e-05	5.8009e-05	cone photoreceptors
Rgs9	24900.8	-0.148733	0.105003	-1.41647	0.156639	0.278583	18212.3	-0.453987	0.115638	-3.92594	8.63924e-05	0.000307858	cone photoreceptors
Thrb	4120.63	-0.110717	0.0667066	-1.65976	0.0969622	0.191363	2709.97	-0.439578	0.0773334	-5.6842	1.3143e-08	7.44458e-08	cone photoreceptors
Sall3	350.935	-0.263301	0.110096	-2.39155	0.0167774	0.0448409	331.123	-0.357002	0.102284	-3.49031	0.000482462	0.0015366	cone photoreceptors
Rora	9648.69	-0.302321	0.120492	-2.50905	0.0121057	0.0340219	9029.31	-0.348354	0.0994434	-3.50304	0.000459988	0.00146878	cone photoreceptors
Gucy2e	34310.2	0.121735	0.0682965	1.78245	0.0746762	0.155567	29018.6	-0.305464	0.0678308	-4.50332	6.68993e-06	2.77818e-05	cone photoreceptors
Pde6c	4560.68	0.433951	0.143823	3.01726	0.00255073	0.00869776	3360.64	-0.227237	0.0535197	-4.24586	2.17756e-05	8.46744e-05	cone photoreceptors
Dlg4	22175.5	0.166856	0.0489626	3.40782	0.00065485	0.00258457	22074.8	-0.226201	0.0442778	-5.10869	3.24403e-07	1.59359e-06	cone photoreceptors
Nr2f2	470.784	-0.638217	0.116419	-5.48205	4.20414e-08	3.16148e-07	548.259	-0.155649	0.131573	-1.18299	0.236815	0.363265	cone photoreceptors
Rdh8	4238.32	0.259996	0.0746653	3.48215	0.000497398	0.00201876	3171.01	-0.150169	0.0629103	-2.38704	0.0169848	0.039376	cone photoreceptors
Otx2	7015.05	0.0665585	0.0598448	1.11219	0.266058	0.416187	6999.52	-0.0971528	0.0684413	-1.41951	0.155752	0.260671	cone photoreceptors
Nr2f1	432.172	-1.02463	0.146342	-7.00162	2.53021e-12	2.96282e-11	652.147	0.174722	0.102138	1.71066	0.0871447	0.161053	cone photoreceptors
Neurod1	13298.1	0.605567	0.0863889	7.00977	2.38703e-12	2.7995e-11	13989.5	0.859616	0.0723294	11.8847	1.42084e-32	3.68777e-31	cone photoreceptors
Gnb3	13723.5	0.804377	0.0873705	9.20651	3.36906e-20	7.04142e-19	16854	1.28312	0.0678467	18.912	9.08311e-80	1.14432e-77	cone photoreceptors
Nrl	86745.1	0.138824	0.120244	1.15452	0.248286	0.395438	64287.2	-0.963639	0.0905124	-10.6465	1.81073e-26	3.47651e-25	rod photoreceptors
Rgs9bp	23558.1	-0.467016	0.0838489	-5.56973	2.55134e-08	1.96762e-07	21837.9	-0.960013	0.0962123	-9.97807	1.90133e-23	3.05425e-22	rod photoreceptors
Nr2e3	22898.6	-0.211351	0.122941	-1.71913	0.085591	0.173303	15333.3	-0.957623	0.1003	-9.54759	1.32745e-21	1.92051e-20	rod photoreceptors
Gnb1	273742	-0.178997	0.0987176	-1.81322	0.0697979	0.147349	233095	-0.953415	0.0847724	-11.2468	2.40222e-29	5.31784e-28	rod photoreceptors
Gucy2f	9820.62	-0.116501	0.15772	-0.738652	0.460118	0.612958	8484.94	-0.931072	0.189547	-4.91209	9.011e-07	4.20195e-06	rod photoreceptors
Slc24a2	3452.94	-0.87658	0.118992	-7.36673	1.74859e-13	2.23612e-12	3294.93	-0.859638	0.0967346	-8.88656	6.30279e-19	7.73804e-18	rod photoreceptors
Gngt1	36884.6	-0.265253	0.099074	-2.67732	0.00742131	0.0221699	31264.7	-0.837574	0.0988331	-8.47463	2.3583e-17	2.6116e-16	rod photoreceptors
Pde6g	105981	0.242985	0.152931	1.58886	0.112093	0.214764	82626	-0.79459	0.0918114	-8.65459	4.94707e-18	5.70963e-17	rod photoreceptors
Pde6b	108972	0.0438848	0.0921496	0.476235	0.633907	0.759702	80915.5	-0.794215	0.0557702	-14.2409	5.10942e-46	2.35275e-44	rod photoreceptors
Rdh12	21087.1	0.299625	0.0934073	3.20772	0.00133791	0.00490739	13671	-0.764986	0.0613166	-12.476	1.00914e-35	2.98155e-34	rod photoreceptors
Rho	1.58515e+06	0.0371507	0.118351	0.313903	0.753595	0.847247	1.48329e+06	-0.675595	0.0731959	-9.22995	2.70752e-20	3.63135e-19	rod photoreceptors
Cnga1	40400.1	-0.0129892	0.0698894	-0.185853	0.85256	0.91389	31520.3	-0.650264	0.0735632	-8.83952	9.61301e-19	1.16337e-17	rod photoreceptors
Gnb5	33162	0.00449019	0.0602732	0.0744973	0.940615	0.966183	24237.5	-0.609461	0.0665329	-9.16029	5.17558e-20	6.7992e-19	rod photoreceptors
Crx	40783.7	-0.213349	0.0891698	-2.39262	0.0167287	0.044737	36240.9	-0.605074	0.0584986	-10.3434	4.48398e-25	7.88653e-24	rod photoreceptors
Grk1	74959.1	-0.139332	0.0692473	-2.0121	0.0442097	0.101531	62391.1	-0.590729	0.0841931	-7.01636	2.27718e-12	1.7762e-11	rod photoreceptors
Slc24a1	76603.7	-0.0660756	0.0790797	-0.835558	0.403404	0.560084	61905.1	-0.58812	0.0742101	-7.92507	2.28026e-15	2.20504e-14	rod photoreceptors
Cngb1	46967.7	0.132225	0.0943995	1.4007	0.161305	0.2848	38737.4	-0.586612	0.0696435	-8.42307	3.6676e-17	4.01788e-16	rod photoreceptors
Gnat1	643571	0.174082	0.10728	1.62269	0.104656	0.203409	563711	-0.578029	0.0660552	-8.75069	2.12048e-18	2.51463e-17	rod photoreceptors
Rcvrn	54514	0.151604	0.124235	1.2203	0.222351	0.364308	48816.6	-0.565608	0.0861433	-6.5659	5.17189e-11	3.64716e-10	rod photoreceptors
Abca4	52032.2	0.160606	0.091031	1.7643	0.0776815	0.16046	46236.8	-0.500576	0.0895663	-5.58889	2.28528e-08	1.2685e-07	rod photoreceptors
Guca1a	220.275	0.668532	0.24761	2.69993	0.00693532	0.0208973	143.864	-0.483947	0.223083	-2.16936	0.0300554	0.0648007	rod photoreceptors
Pde6a	121138	0.108051	0.0857472	1.26011	0.207631	0.34572	97965	-0.458165	0.0684756	-6.69093	2.21764e-11	1.60369e-10	rod photoreceptors
Rgs9	24900.8	-0.148733	0.105003	-1.41647	0.156639	0.278583	18212.3	-0.453987	0.115638	-3.92594	8.63924e-05	0.000307858	rod photoreceptors
Guca1b	63169.8	0.131949	0.100791	1.30914	0.190488	0.323701	58168.4	-0.3078	0.0670203	-4.59264	4.37681e-06	1.86137e-05	rod photoreceptors
Gucy2e	34310.2	0.121735	0.0682965	1.78245	0.0746762	0.155567	29018.6	-0.305464	0.0678308	-4.50332	6.68993e-06	2.77818e-05	rod photoreceptors
Mir182	4.61565	0.87615	0.858636	1.0204	0.30754	0.463812	1.74937	-0.247808	1.36972	-0.180919	0.856432	0.907258	rod photoreceptors
Dlg4	22175.5	0.166856	0.0489626	3.40782	0.00065485	0.00258457	22074.8	-0.226201	0.0442778	-5.10869	3.24403e-07	1.59359e-06	rod photoreceptors
Rdh8	4238.32	0.259996	0.0746653	3.48215	0.000497398	0.00201876	3171.01	-0.150169	0.0629103	-2.38704	0.0169848	0.039376	rod photoreceptors
Sag	293943	-0.00269829	0.125626	-0.0214788	0.982864	0.99114	244336	-0.135791	0.179713	-0.7556	0.449889	0.586692	rod photoreceptors
Otx2	7015.05	0.0665585	0.0598448	1.11219	0.266058	0.416187	6999.52	-0.0971528	0.0684413	-1.41951	0.155752	0.260671	rod photoreceptors
Glul	66160	-1.09487	0.0802803	-13.638	2.37893e-42	1.31334e-40	59495.5	-2.20418	0.0802309	-27.473	3.69123e-166	1.50502e-163	Muller glia
Ptch1	2994.15	-1.11574	0.107351	-10.3933	2.65869e-25	7.48499e-24	3807.79	-0.492631	0.0548948	-8.97411	2.85664e-19	3.58881e-18	Muller glia
Apoe	16993.5	-0.678324	0.097145	-6.98259	2.89788e-12	3.37763e-11	20358.9	-0.411245	0.129476	-3.17624	0.001492	0.0043776	Muller glia
Rlbp1	11824.5	-0.963623	0.0820589	-11.7431	7.66634e-32	2.96629e-30	15176.5	-0.399941	0.12109	-3.30282	0.000957161	0.00290333	Muller glia
Aqp4	2439.78	-3.88835	0.160399	-24.2418	8.07017e-130	1.94328e-127	3859.76	-0.27017	0.0612488	-4.41101	1.02887e-05	4.18056e-05	Muller glia
Hes5	148.388	-1.63806	0.216462	-7.56741	3.80752e-14	5.15874e-13	254.596	-0.114289	0.351656	-0.325002	0.745179	0.830828	Muller glia
Cdkn1b	3955.4	-0.303175	0.101726	-2.98031	0.00287956	0.00968771	4472.65	-0.0383502	0.0513879	-0.74629	0.455492	0.591658	Muller glia
Rax	5217.78	0.364847	0.13183	2.76756	0.00564769	0.0175902	5663.18	0.158376	0.102031	1.55223	0.120608	0.211465	Muller glia
Megf10	854.847	-0.471015	0.155166	-3.03556	0.00240088	0.00824516	1073.17	0.161126	0.0925245	1.74144	0.0816068	0.152579	Muller glia
Lhx2	1049.06	-1.23944	0.086838	-14.273	3.22481e-46	2.04464e-44	1924.15	0.231481	0.0850839	2.72062	0.00651602	0.0167995	Muller glia
Hes1	457.638	0.350772	0.155841	2.25083	0.0243964	0.0616587	498.942	0.281057	0.122638	2.29176	0.0219196	0.049102	Muller glia
Sox8	461.505	-1.52941	0.114765	-13.3264	1.62563e-40	8.42019e-39	1185.53	0.417858	0.114121	3.66155	0.000250692	0.000833348	Muller glia
Ccnd3	2027.18	0.515024	0.0805732	6.392	1.63731e-10	1.5865e-09	2298.73	0.482717	0.076495	6.31044	2.78248e-10	1.8354e-09	Muller glia
Slc1a3	8194.38	0.116516	0.103513	1.12561	0.26033	0.40946	10936.7	0.512072	0.0624896	8.19451	2.51619e-16	2.60747e-15	Muller glia
Id2	1804.85	2.65777	0.111041	23.935	1.32429e-126	3.09023e-124	568.373	0.607467	0.124932	4.86237	1.15991e-06	5.32686e-06	Muller glia
Id3	589.463	0.915089	0.189263	4.83501	1.33138e-06	8.21138e-06	698.598	0.994114	0.161837	6.14269	8.11362e-10	5.15872e-09	Muller glia
Sox9	1636.31	2.15812	0.101652	21.2305	4.99232e-100	8.62605e-98	949.766	1.19315	0.117955	10.1153	4.72588e-24	7.77694e-23	Muller glia
Sox2	781.158	-0.184495	0.115839	-1.59269	0.111229	0.213452	1528.6	1.27383	0.0675537	18.8565	2.59969e-79	3.20319e-77	Muller glia
Kcnj10	1828.66	-3.42582	0.117685	-29.1101	2.67107e-186	1.07964e-183	5928.26	1.32653	0.0947062	14.0068	1.41727e-44	6.1713e-43	Muller glia
Id1	415.905	1.65512	0.12121	13.655	1.88427e-42	1.0428e-40	448.135	1.82205	0.187233	9.73149	2.21333e-22	3.35818e-21	Muller glia

## Sheet: glial m cell types
annot.symbol	also known as	baseMean IR6h	log2FC IR6h	lfcSE IR6h	stat IR6h	pvalue IR6h	padj IR6h	baseMean IR24h	log2FC IR24h	lfcSE IR24h	stat IR24h	pvalue IR24h	padj IR24h	cell type
Glul	Glutamine synthetase	66160	-1.09487	0.0802803	-13.638	2.37893e-42	1.31334e-40	59495.5	-2.20418	0.0802309	-27.473	3.69123e-166	1.50502e-163	astrocytes
S100b	S100b	258.792	-1.3249	0.151578	-8.74076	2.31557e-18	4.32093e-17	269.643	-1.90086	0.312205	-6.0885	1.13972e-09	7.14115e-09	astrocytes
Aldoc	Aldoc	16273.2	-0.832677	0.11712	-7.10957	1.16401e-12	1.40445e-11	17064	-1.0172	0.0955851	-10.6418	1.90409e-26	3.65263e-25	astrocytes
Ndrg2	Ndrg2	4054.39	-1.44756	0.112039	-12.9202	3.46202e-38	1.67442e-36	3874.37	-0.82889	0.114809	-7.21975	5.20835e-13	4.26423e-12	astrocytes
Slc1a2	Eaat2, GLT-1	10216.1	-0.179229	0.0652881	-2.7452	0.00604741	0.0186565	8803.89	-0.375285	0.0717454	-5.23079	1.68788e-07	8.55382e-07	astrocytes
Aqp4	Aqp4	2439.78	-3.88835	0.160399	-24.2418	8.07017e-130	1.94328e-127	3859.76	-0.27017	0.0612488	-4.41101	1.02887e-05	4.18056e-05	astrocytes
Fgfr3	Fgfr3	14.2739	-0.179635	0.46558	-0.38583	0.699623	0.806746	15.5432	0.124826	0.599352	0.208268	0.83502	0.893554	astrocytes
Hes1	Hes1	457.638	0.350772	0.155841	2.25083	0.0243964	0.0616587	498.942	0.281057	0.122638	2.29176	0.0219196	0.049102	astrocytes
Gja1	Cx43	239.573	1.38283	0.420185	3.29101	0.000998295	0.00377236	135.092	0.33799	0.717371	0.471151	0.637533	0.748831	astrocytes
Slc1a3	Eaat1, Glast	8194.38	0.116516	0.103513	1.12561	0.26033	0.40946	10936.7	0.512072	0.0624896	8.19451	2.51619e-16	2.60747e-15	astrocytes
Gap43	Gap43	1516.36	0.497412	0.128054	3.8844	0.000102583	0.000475424	1724.72	0.68592	0.109948	6.23857	4.41589e-10	2.86618e-09	astrocytes
Notch1	Notch1	1696.02	1.24779	0.0996181	12.5257	5.39818e-36	2.41478e-34	1790.46	1.12453	0.0873278	12.8772	6.05117e-38	1.9897e-36	astrocytes
Sox9	Sox9	1636.31	2.15812	0.101652	21.2305	4.99232e-100	8.62605e-98	949.766	1.19315	0.117955	10.1153	4.72588e-24	7.77694e-23	astrocytes
Birc5	Survivin	5.02687	-0.0777553	0.903477	-0.0860623	0.931417	0.961053	9.63505	1.22117	0.797326	1.53159	0.125625	0.218552	astrocytes
Gfap	Gfap	2126.02	1.17463	0.309772	3.79193	0.000149482	0.000671335	4372.68	2.80502	0.438416	6.39808	1.57338e-10	1.06019e-09	astrocytes
Aldh1l1	Aldh1l1	779.322	-0.0627074	0.122133	-0.513436	0.607646	0.739291	3367.97	3.3111	0.0770791	42.9572	0	0	astrocytes
Cd44	Cd44	5569.52	4.94155	0.0991791	49.8245	0	0	2768.05	3.84247	0.0910846	42.1857	0	0	astrocytes
Lgals3	Galectin-3	1032.89	5.83199	0.150505	38.7496	0	0	1742.08	6.03694	0.129051	46.7796	0	0	astrocytes
Siglech	Siglech	38.3039	-0.910921	0.322147	-2.82766	0.00468897	0.0149297	35.8055	-2.13209	0.316951	-6.72688	1.73345e-11	1.2621e-10	microglia
P2ry12	P2y12	55.6052	-5.68719	0.547852	-10.3809	3.02968e-25	8.47675e-24	76.8515	-1.37632	0.230984	-5.95851	2.5455e-09	1.55201e-08	microglia
Tmem119	Tmem119	44.6311	-6.05391	0.701203	-8.63362	5.94422e-18	1.07983e-16	66.2229	-1.04443	0.245077	-4.26162	2.02946e-05	7.92179e-05	microglia
Cd36	Cd36	116.467	-2.11119	0.287244	-7.34979	1.98515e-13	2.53006e-12	155.128	-0.184454	0.182335	-1.01162	0.31172	0.448471	microglia
Nos2	iNos	12.8717	0.956231	0.650963	1.46895	0.141847	0.258033	21.4116	0.585162	0.3368	1.73742	0.0823136	0.153644	microglia
Cd40	Cd40	9.77861	1.10198	0.567826	1.94071	0.0522939	0.116744	12.7009	0.62114	0.453819	1.3687	0.171094	0.281269	microglia
Sphk2	Sphk2	673.388	0.0635295	0.0852051	0.745607	0.455905	0.60903	712.345	0.665448	0.0870182	7.64723	2.05361e-14	1.85695e-13	microglia
Mertk	Mer	511.571	1.28311	0.143183	8.96134	3.2075e-19	6.32419e-18	305.815	0.671257	0.126219	5.3182	1.04801e-07	5.42385e-07	microglia
Cd80	Cd80	4.92188	1.2863	0.86062	1.49462	0.135015	0.248501	4.47934	0.702529	0.80653	0.871051	0.383726	0.523868	microglia
Clec10a	Cd301	4.37556	-1.67362	0.817799	-2.04649	0.0407077	0.0949329	6.74093	0.78237	0.679673	1.1511	0.249692	0.37864	microglia
Cd86	Cd86	22.5312	2.13731	0.421444	5.0714	3.94906e-07	2.62286e-06	15.3464	0.819564	0.432262	1.89599	0.0579614	0.114267	microglia
Csf1r	Cd115	277.692	-1.11535	0.182152	-6.12317	9.17315e-10	8.23619e-09	538.704	0.920016	0.145545	6.32119	2.59549e-10	1.71693e-09	microglia
Il1r1	Il1r1	377.923	1.22879	0.145575	8.44094	3.14801e-17	5.41453e-16	319.201	0.943337	0.115443	8.17147	3.04643e-16	3.14242e-15	microglia
Sphk1	Sphk1	1574.41	4.29563	0.110204	38.9788	0	0	283.441	1.21275	0.129006	9.40075	5.41756e-21	7.53653e-20	microglia
Cx3cr1	Cx3cr1	86.8387	-2.6902	0.24555	-10.9558	6.23237e-28	2.02395e-26	276.121	1.29991	0.199614	6.51211	7.4102e-11	5.14152e-10	microglia
Trem2	Trem2	45.1452	-1.00927	0.274773	-3.67308	0.00023964	0.00103674	98.2044	1.41589	0.240441	5.88874	3.89141e-09	2.32149e-08	microglia
Cd33	Cd33	20.2324	-0.895329	0.416987	-2.14714	0.0317823	0.077155	40.0954	1.48621	0.465285	3.19418	0.00140228	0.00413328	microglia
Ptgs2	Cox2	237.777	4.36599	0.515689	8.46632	2.53276e-17	4.39304e-16	32.9902	1.5929	0.329163	4.83925	1.30333e-06	5.95017e-06	microglia
Il4ra	Il4ra	489.39	1.04827	0.136702	7.66829	1.74308e-14	2.43698e-13	593.876	1.69237	0.120752	14.0153	1.25633e-44	5.48117e-43	microglia
Pparg	Nr1c3	6.92125	0.883889	0.713803	1.23828	0.215611	0.355971	7.99622	1.88665	0.628029	3.00408	0.00266381	0.00743169	microglia
Fcgr3	Cd16	57.6135	0.0534477	0.254675	0.209866	0.833772	0.90165	140.457	2.07888	0.192396	10.8052	3.25144e-27	6.51595e-26	microglia
Itgam	Cd11b	18.5886	-0.0988638	0.385977	-0.256139	0.797844	0.878708	54.1942	2.13559	0.275683	7.74654	9.44303e-15	8.73597e-14	microglia
Tgm2	Tgm2	841.089	2.69156	0.151173	17.8045	6.52488e-71	7.10051e-69	694.843	2.18589	0.117261	18.6412	1.48975e-77	1.777e-75	microglia
Fcgr1	Cd64	22.1206	0.71326	0.465612	1.53187	0.125553	0.234419	73.6138	2.45115	0.234866	10.4364	1.69115e-25	3.05838e-24	microglia
Fcgr2b	Cd32	13.1652	-0.236981	0.530428	-0.446772	0.65504	0.775209	62.2678	3.20419	0.34105	9.39507	5.71821e-21	7.94492e-20	microglia
Adgre1	F4/80	23.3	0.283849	0.425036	0.667823	0.504247	0.651357	92.1081	3.43409	0.270365	12.7017	5.78473e-37	1.82451e-35	microglia
Mrc1	Cd206	3.97492	2.19936	1.05458	2.08553	0.0370216	0.087747	21.8113	4.11432	0.592672	6.94199	3.86626e-12	2.95806e-11	microglia
Cd68	Cd68	475.7	4.74008	0.184297	25.7198	7.02392e-146	2.03829e-143	387.466	4.47883	0.160337	27.9339	1.03523e-171	4.64301e-169	microglia
Socs3	Socs3	1276.3	4.60299	0.148979	30.8968	1.31739e-209	6.08554e-207	1450.21	4.7775	0.146681	32.5706	1.07027e-232	9.23107e-230	microglia
Arg1	Arg1	18.4293	0.0194011	0.405724	0.0478183	0.961861	0.978548	181.856	4.82264	0.49389	9.7646	1.59738e-22	2.44513e-21	microglia
Msr1	Msr	19.4696	1.83738	0.450653	4.07715	4.55918e-05	0.000225814	175.044	6.45261	0.396804	16.2614	1.85318e-59	1.31929e-57	microglia
Irf4	Irf4	22.5389	-1.35779	0.423968	-3.20259	0.00136197	0.00497974	27.3323	-1.65563	0.357173	-4.63538	3.5628e-06	1.53469e-05	macrophages
Slamf1	Cd150	28.0434	-0.283379	0.392951	-0.721156	0.470813	0.622639	25.2605	-0.889017	0.326156	-2.72574	0.00641576	0.0165524	macrophages
Cd36	Cd36	116.467	-2.11119	0.287244	-7.34979	1.98515e-13	2.53006e-12	155.128	-0.184454	0.182335	-1.01162	0.31172	0.448471	macrophages
Scarb1	SR-BI	5154.69	0.385874	0.0798258	4.83395	1.33847e-06	8.24612e-06	4701.63	-0.167723	0.0597991	-2.80477	0.00503526	0.0132639	macrophages
Ifngr2	Ifngr2	972.978	-0.134096	0.0900102	-1.48979	0.13628	0.250198	1089.43	0.00357412	0.0828281	0.0431511	0.965581	0.977569	macrophages
Ifngr1	Ifngr1	1373.88	0.160631	0.0696324	2.30684	0.0210638	0.0544392	1385.97	0.00885024	0.0787159	0.112433	0.91048	0.94236	macrophages
Stat6	Stat6	300.454	-0.146811	0.125549	-1.16935	0.242262	0.388302	356.51	0.499489	0.129062	3.87013	0.000108776	0.000381798	macrophages
Sphk2	Sphk2	673.388	0.0635295	0.0852051	0.745607	0.455905	0.60903	712.345	0.665448	0.0870182	7.64723	2.05361e-14	1.85695e-13	macrophages
Cd80	Cd80	4.92188	1.2863	0.86062	1.49462	0.135015	0.248501	4.47934	0.702529	0.80653	0.871051	0.383726	0.523868	macrophages
Fut4	Cd15	40.4971	0.457934	0.332665	1.37656	0.168648	0.294891	53.2094	0.778515	0.22953	3.39177	0.000694422	0.00215804	macrophages
Clec10a	Cd301	4.37556	-1.67362	0.817799	-2.04649	0.0407077	0.0949329	6.74093	0.78237	0.679673	1.1511	0.249692	0.37864	macrophages
Cd86	Cd86	22.5312	2.13731	0.421444	5.0714	3.94906e-07	2.62286e-06	15.3464	0.819564	0.432262	1.89599	0.0579614	0.114267	macrophages
Csf1r	Cd115	277.692	-1.11535	0.182152	-6.12317	9.17315e-10	8.23619e-09	538.704	0.920016	0.145545	6.32119	2.59549e-10	1.71693e-09	macrophages
Sphk1	Sphk1	1574.41	4.29563	0.110204	38.9788	0	0	283.441	1.21275	0.129006	9.40075	5.41756e-21	7.53653e-20	macrophages
Irf5	Irf5	73.6466	1.65723	0.273356	6.06252	1.34007e-09	1.18533e-08	85.1574	1.29187	0.188131	6.86686	6.56304e-12	4.93447e-11	macrophages
Cx3cr1	Cx3cr1	86.8387	-2.6902	0.24555	-10.9558	6.23237e-28	2.02395e-26	276.121	1.29991	0.199614	6.51211	7.4102e-11	5.14152e-10	macrophages
Cd33	Cd33	20.2324	-0.895329	0.416987	-2.14714	0.0317823	0.077155	40.0954	1.48621	0.465285	3.19418	0.00140228	0.00413328	macrophages
Lamp2	Cd107b	4952.95	0.769467	0.11092	6.93714	4.0012e-12	4.59966e-11	6053.94	1.49599	0.0776287	19.2711	9.39264e-83	1.26126e-80	macrophages
Ptgs2	Cox2	237.777	4.36599	0.515689	8.46632	2.53276e-17	4.39304e-16	32.9902	1.5929	0.329163	4.83925	1.30333e-06	5.95017e-06	macrophages
Il4ra	IL-4R alpha	489.39	1.04827	0.136702	7.66829	1.74308e-14	2.43698e-13	593.876	1.69237	0.120752	14.0153	1.25633e-44	5.48117e-43	macrophages
Pparg	Nr1c3	6.92125	0.883889	0.713803	1.23828	0.215611	0.355971	7.99622	1.88665	0.628029	3.00408	0.00266381	0.00743169	macrophages
Fcgr3	Cd16	57.6135	0.0534477	0.254675	0.209866	0.833772	0.90165	140.457	2.07888	0.192396	10.8052	3.25144e-27	6.51595e-26	macrophages
Itgam	Cd11b	18.5886	-0.0988638	0.385977	-0.256139	0.797844	0.878708	54.1942	2.13559	0.275683	7.74654	9.44303e-15	8.73597e-14	macrophages
Itgal	Cd11a	9.16357	0.56052	0.629133	0.89094	0.372961	0.529947	33.4303	2.1561	0.4223	5.1056	3.2974e-07	1.61662e-06	macrophages
Cd14	Cd14	286.033	4.38318	0.184402	23.7697	6.87168e-125	1.52644e-122	88.5805	2.1722	0.221211	9.81962	9.26935e-23	1.43059e-21	macrophages
Il1r2	IL-1 RII	4.95932	2.09541	0.799026	2.62245	0.00873003	0.0255072	9.30137	2.40572	0.776442	3.09839	0.00194576	0.00557333	macrophages
Fcgr1	Cd64	22.1206	0.71326	0.465612	1.53187	0.125553	0.234419	73.6138	2.45115	0.234866	10.4364	1.69115e-25	3.05838e-24	macrophages
Tlr4	Tlr4	26.5543	0.69671	0.333676	2.08798	0.0367992	0.0872747	65.1429	2.47245	0.255383	9.68133	3.61985e-22	5.42252e-21	macrophages
Stat1	Stat1	1614.8	1.81041	0.107074	16.9081	3.92399e-64	3.7163e-62	2956.39	2.92628	0.0952349	30.7269	2.48707e-207	1.64037e-204	macrophages
Ccr5	Ccr5	22.2312	0.731526	0.340856	2.14614	0.0318615	0.0773253	50.0998	2.92792	0.290138	10.0915	6.02484e-24	9.88347e-23	macrophages
Fcgr2b	Cd32	13.1652	-0.236981	0.530428	-0.446772	0.65504	0.775209	62.2678	3.20419	0.34105	9.39507	5.71821e-21	7.94492e-20	macrophages
Tlr2	Tlr2	114.31	3.2939	0.621541	5.29957	1.16074e-07	8.23098e-07	44.4935	3.24985	0.332029	9.78788	1.26934e-22	1.94965e-21	macrophages
Clec7a	Dectin-1	79.771	3.26569	0.351592	9.2883	1.5677e-20	3.33504e-19	131.34	3.42181	0.252966	13.5268	1.08696e-41	4.18814e-40	macrophages
Adgre1	F4/80	23.3	0.283849	0.425036	0.667823	0.504247	0.651357	92.1081	3.43409	0.270365	12.7017	5.78473e-37	1.82451e-35	macrophages
Ptprc	Cd45	23.9422	0.841094	0.357096	2.35537	0.0185041	0.0487931	102.736	3.72269	0.490783	7.58521	3.31941e-14	2.9574e-13	macrophages
Mrc1	Cd206	3.97492	2.19936	1.05458	2.08553	0.0370216	0.087747	21.8113	4.11432	0.592672	6.94199	3.86626e-12	2.95806e-11	macrophages
Cd68	Cd68	475.7	4.74008	0.184297	25.7198	7.02392e-146	2.03829e-143	387.466	4.47883	0.160337	27.9339	1.03523e-171	4.64301e-169	macrophages
Socs3	Socs3	1276.3	4.60299	0.148979	30.8968	1.31739e-209	6.08554e-207	1450.21	4.7775	0.146681	32.5706	1.07027e-232	9.23107e-230	macrophages
Arg1	Arg1	18.4293	0.0194011	0.405724	0.0478183	0.961861	0.978548	181.856	4.82264	0.49389	9.7646	1.59738e-22	2.44513e-21	macrophages
Tlr1	Tlr1	5.73298	1.68154	0.919527	1.8287	0.0674438	0.143409	19.9015	5.61773	0.895511	6.27321	3.53669e-10	2.31158e-09	macrophages
Lgals3	Galectin3	1032.89	5.83199	0.150505	38.7496	0	0	1742.08	6.03694	0.129051	46.7796	0	0	macrophages
Msr1	SR-AI	19.4696	1.83738	0.450653	4.07715	4.55918e-05	0.000225814	175.044	6.45261	0.396804	16.2614	1.85318e-59	1.31929e-57	macrophages
Ccr2	Ccr2	4.45639	5.69956	1.3858	4.11282	3.90847e-05	0.000195553	170.922	9.32995	1.30261	7.16252	7.92059e-13	6.403e-12	macrophages

## Sheet: retinal stat
IR/Cntr	ACs	HCs	RGCs	BCs	Cones	Rods	Muller glia				IR/Cntr	ACs	HCs	RGCs	BCs	Cones	Rods	Muller glia	%
6h: up padj<0.05	3	1	2	2	7	4	5				6h: up padj<0.05	8.57143	10	6.25	10.5263	20	13.3333	25	%
6h: down padj<0.05	23	8	19	13	13	4	11				6h: down padj<0.05	65.7143	80	59.375	68.4211	37.1429	13.3333	55	%
24h: up padj<0.05	5	0	3	1	2	0	11				24h: up padj<0.05	14.2857	0	9.375	5.26316	5.71429	0	55	%
24h: down padj<0.05	22	8	18	15	30	26	5				24h: down padj<0.05	62.8571	80	56.25	78.9474	85.7143	86.6667	25	%
total genes	35	10	32	19	35	30	20

## Sheet: glial m stat
IR/Cntr	astrocytes	microglia	macrophages								IR/Cntr	astr	μglia	mpha	%
6h: up padj<0.05	6	10	18								6h: up padj<0.05	33.3333	32.2581	41.8605	%
6h: down padj<0.05	7	7	4								6h: down padj<0.05	38.8889	22.5806	9.30233	%
24h: up padj<0.05	9	22	34								24h: up padj<0.05	50	70.9677	79.0698	%
24h: down padj<0.05	6	3	3								24h: down padj<0.05	33.3333	9.67742	6.97674	%
total genes	18	31	43
