# Supplementary material for: Multiple types of programmed necrosis such as necroptosis, pyroptosis, oxytosis/ferroptosis, and parthanatos contribute simultaneously to retinal damage after ischemia–reperfusion
Source: Sci Rep. 2022 Oct 13;12:17152. doi: 10.1038/s41598-022-22140-0 (PMC9561687; doi:10.1038/s41598-022-22140-0)
Supplement: Supplementary file 3 — Dataset S3. [file 41598_2022_22140_MOESM3_ESM.xlsx]

## Sheet: title page 
Title: Multiple types of programmed necrosis such as necroptosis, pyroptosis, oxytosis/ferroptosis, and parthanatos contribute simultaneously to retinal damage after ischemia-reperfusion
Galina Dvoriantchikova, Bascom Palmer Eye Institute, Department of Ophthalmology, University of Miami Miller School of Medicine, Miami, FL, 33136, USA
Karin Rose Lypka, Bascom Palmer Eye Institute, Department of Ophthalmology, University of Miami Miller School of Medicine, Miami, FL, 33136, USA
Dmitry Ivanov, Bascom Palmer Eye Institute, Department of Ophthalmology, University of Miami Miller School of Medicine, Miami, FL, 33136, USA; Department of Microbiology and Immunology, University of Miami Miller School of Medicine, Miami, FL, 33136, USA; divanov@med.miami.edu.
Supplementary Data S3: Results of gene ontology (GO) and pathway analysis of genes with increased expression in the IR retina

## Sheet: IR6h GO MF
Enrichment FDR	nGenes	Pathway Genes	Fold Enrichment	Pathways
1.2e-27	148	1502	2.8	Signaling receptor binding
5.9e-23	58	309	5.3	Cytokine receptor binding
3.7e-21	49	238	5.8	Cytokine activity
9e-19	68	508	3.8	Receptor ligand activity
1.2e-18	68	513	3.7	Signaling receptor activator activity
5e-18	70	556	3.5	Signaling receptor regulator activity
2.5e-11	28	143	5.5	Growth factor receptor binding
4.2e-11	128	1869	1.9	Molecular function regulator
6.9e-10	137	2140	1.8	Identical protein binding
7.4e-10	19	73	7.3	Chemokine receptor binding
2.2e-09	15	45	9.4	Chemokine activity
6.8e-09	101	1457	1.9	Protein-containing complex binding
8.7e-09	11	23	13.5	Structural constituent of eye lens
8.7e-09	25	149	4.7	Growth factor activity
8.9e-09	24	138	4.9	Cytokine binding
7.2e-08	35	303	3.2	G protein-coupled receptor binding
1.1e-07	22	132	4.7	Integrin binding
2.1e-07	32	272	3.3	Cell adhesion molecule binding
3.1e-07	18	94	5.4	Cytokine receptor activity
3.8e-07	20	118	4.8	Immune receptor activity
1.3e-06	13	52	7	CCR chemokine receptor binding
2.9e-06	11	38	8.1	Chemoattractant activity
3.1e-06	21	147	4	Growth factor binding
4.4e-06	16	89	5.1	Calcium-dependent protein binding
1.7e-05	7	15	13.1	Interleukin-1 receptor binding
1.7e-05	6	10	16.9	Death receptor activity
1.8e-05	51	676	2.1	Protein homodimerization activity
3.1e-05	52	709	2.1	Calcium ion binding
6.7e-05	46	612	2.1	Structural molecule activity
0.00011	39	492	2.2	DNA-binding transcription activator activity, RNA polymerase II-specific
0.00011	5	8	17.6	Tumor necrosis factor-activated receptor activity
0.00013	22	202	3.1	Glycosaminoglycan binding
0.00015	39	499	2.2	DNA-binding transcription activator activity
0.00018	55	820	1.9	Kinase binding
0.00034	50	736	1.9	Protein kinase binding
0.00039	114	2164	1.5	Enzyme binding
0.00054	68	1132	1.7	Cis-regulatory region sequence-specific DNA binding
0.00069	4	6	18.8	CCR2 chemokine receptor binding
0.00069	4	6	18.8	CCR5 chemokine receptor binding
0.00074	8	35	6.4	Chemokine binding
0.0008	16	136	3.3	Extracellular matrix structural constituent
0.0013	3	3	28.1	CCR1 chemokine receptor binding
0.0013	3	3	28.1	TRAIL binding
0.0015	65	1110	1.6	RNA polymerase II cis-regulatory region sequence-specific DNA binding
0.0015	5	13	10.8	CXCR chemokine receptor binding
0.0016	20	209	2.7	Kinase regulator activity
0.0025	4	8	14.1	Ciliary neurotrophic factor receptor binding
0.003	14	123	3.2	Metalloendopeptidase activity
0.003	61	1052	1.6	Protein dimerization activity
0.0034	8	44	5.1	Core promoter sequence-specific DNA binding

## Sheet: IR24h GO MF
Enrichment FDR	nGenes	Pathway Genes	Fold Enrichment	Pathways
4.6e-21	157	1502	2.3	Signaling receptor binding
1.5e-14	180	2140	1.9	Identical protein binding
3.1e-14	32	118	6.1	Immune receptor activity
5.7e-13	15	23	14.6	Structural constituent of eye lens
7e-10	45	309	3.3	Cytokine receptor binding
9.8e-10	28	132	4.7	Integrin binding
6e-09	40	272	3.3	Cell adhesion molecule binding
7e-09	120	1457	1.8	Protein-containing complex binding
1.7e-08	22	94	5.2	Cytokine receptor activity
5.3e-08	9	13	15.5	Toll-like receptor binding
9e-07	136	1869	1.6	Molecular function regulator
2.9e-06	32	238	3	Cytokine activity
4.1e-06	14	52	6	CCR chemokine receptor binding
4.3e-06	23	138	3.7	Cytokine binding
6e-06	62	676	2.1	Protein homodimerization activity
8.2e-06	34	278	2.7	Carbohydrate binding
8.2e-06	16	73	4.9	Chemokine receptor binding
1e-05	32	255	2.8	Peptidase regulator activity
1.2e-05	5	5	22.4	Lipopeptide binding
1.3e-05	11	35	7	Chemokine binding
1.4e-05	7	12	13	Natural killer cell lectin-like receptor binding
1.5e-05	8	17	10.5	Peptide antigen binding
1.5e-05	10	29	7.7	MHC protein binding
2.3e-05	12	45	6	Chemokine activity
2.3e-05	52	556	2.1	Signaling receptor regulator activity
3.6e-05	8	19	9.4	MHC class I protein binding
6.6e-05	6	10	13.4	Death receptor activity
7.2e-05	11	42	5.9	Antigen binding
8e-05	16	89	4	Calcium-dependent protein binding
8.4e-05	86	1151	1.7	Enzyme regulator activity
8.8e-05	47	508	2.1	Receptor ligand activity
0.00011	47	513	2	Signaling receptor activator activity
0.00011	7	16	9.8	NAD(P)+ nucleosidase activity
0.00011	7	16	9.8	NAD+ nucleotidase, cyclic ADP-ribose generating
0.00011	14	72	4.3	Cargo receptor activity
0.00016	7	17	9.2	NAD+ nucleosidase activity
0.00016	144	2243	1.4	Carbohydrate derivative binding
0.00019	63	786	1.8	Lipid binding
0.00019	6	12	11.2	TAP binding
0.00028	5	8	14	Tumor necrosis factor-activated receptor activity
0.00028	20	147	3	Growth factor binding
0.00033	7	19	8.2	Oxidoreductase activity, acting on NAD(P)H, oxygen as acceptor
0.00038	24	202	2.7	Glycosaminoglycan binding
0.00041	57	709	1.8	Calcium ion binding
0.00053	4	5	17.9	Tumor necrosis factor binding
0.00069	136	2164	1.4	Enzyme binding
0.00069	76	1052	1.6	Protein dimerization activity
0.00073	6	15	8.9	Interleukin-1 receptor binding
0.00073	10	46	4.9	Scavenger receptor activity
0.00083	7	22	7.1	Pattern recognition receptor activity

## Sheet: IR6h KEGG
Enrichment FDR	nGenes	Pathway Genes	Fold Enrichment	Pathways
5.9e-27	40	113	10	TNF signaling pathway
6.3e-27	60	289	5.8	Cytokine-cytokine receptor interaction
3.3e-19	30	92	9.2	Viral protein interaction with cytokine and cytokine receptor
3.8e-16	27	91	8.3	IL-17 signaling pathway
8.3e-13	42	294	4	MAPK signaling pathway
2.2e-12	35	215	4.6	Kaposi sarcoma-associated herpesvirus infection
2.2e-12	35	216	4.6	Lipid and atherosclerosis
7.9e-12	24	105	6.4	NF-kappa B signaling pathway
7.9e-12	30	168	5	JAK-STAT signaling pathway
2.2e-11	23	101	6.4	AGE-RAGE signaling pathway in diabetic complications
4.7e-11	21	86	6.9	Rheumatoid arthritis
6.7e-11	55	542	2.9	Pathways in cancer
8e-11	17	55	8.7	Malaria
1.1e-10	31	201	4.3	Proteoglycans in cancer
1.2e-10	23	111	5.8	C-type lectin receptor signaling pathway
2.3e-10	32	220	4.1	Epstein-Barr virus infection
7.9e-10	32	231	3.9	Coronavirus disease
1.5e-09	33	251	3.7	Salmonella infection
1.9e-09	32	240	3.8	Human T-cell leukemia virus 1 infection
2.1e-09	40	357	3.2	PI3K-Akt signaling pathway
2.2e-09	29	202	4	NOD-like receptor signaling pathway
3.1e-09	20	99	5.7	Toll-like receptor signaling pathway
4.6e-09	22	123	5	Osteoclast differentiation
9e-09	27	189	4	Chemokine signaling pathway
1.3e-08	31	247	3.5	Human cytomegalovirus infection
1.7e-08	25	169	4.2	Influenza A
1.8e-08	23	145	4.5	Fluid shear stress and atherosclerosis
1.9e-08	15	60	7	Legionellosis
2.6e-08	22	136	4.6	Apoptosis
2.8e-08	12	37	9.1	African trypanosomiasis
3.7e-08	22	139	4.5	Alcoholic liver disease
4.2e-08	19	105	5.1	Amoebiasis
6e-08	22	143	4.3	Measles
6.7e-08	16	76	5.9	Pertussis
1.1e-07	24	174	3.9	Necroptosis
1.7e-07	18	103	4.9	Chagas disease
1.9e-07	18	104	4.9	Th17 cell differentiation
2.5e-07	26	210	3.5	Transcriptional misregulation in cancer
1e-06	16	92	4.9	Hematopoietic cell lineage
1.1e-06	16	93	4.8	Small cell lung cancer
1.4e-06	24	200	3.4	Focal adhesion
1.5e-06	21	159	3.7	Hepatitis C
1.7e-06	22	174	3.6	Cellular senescence
1.7e-06	13	63	5.8	Cytosolic DNA-sensing pathway
1.8e-06	17	109	4.4	Toxoplasmosis
1.9e-06	21	162	3.6	MicroRNAs in cancer
2.1e-06	21	163	3.6	Hepatitis B
2.3e-06	22	178	3.5	Tuberculosis
4e-06	15	91	4.6	Complement and coagulation cascades
6e-06	32	349	2.6	Human papillomavirus infection

## Sheet: IR24h KEGG
Enrichment FDR	nGenes	Pathway Genes	Fold Enrichment	Pathways
1.1e-19	38	123	6.9	Osteoclast differentiation
1.1e-19	50	220	5.1	Epstein-Barr virus infection
2.8e-17	41	169	5.4	Phagosome
4.8e-16	26	69	8.4	Leishmaniasis
7.4e-16	31	105	6.6	NF-kappa B signaling pathway
7.4e-16	39	169	5.2	Influenza A
1.3e-15	51	289	3.9	Cytokine-cytokine receptor interaction
3.3e-15	39	178	4.9	Tuberculosis
8.5e-15	41	202	4.5	NOD-like receptor signaling pathway
6.4e-14	27	92	6.6	Viral protein interaction with cytokine and cytokine receptor
8.1e-14	41	216	4.2	Lipid and atherosclerosis
4.8e-13	26	92	6.3	Hematopoietic cell lineage
1.2e-11	27	113	5.3	TNF signaling pathway
3.2e-11	26	109	5.3	Toxoplasmosis
4.9e-11	40	251	3.6	Salmonella infection
6e-11	38	231	3.7	Coronavirus disease
6e-10	28	143	4.4	Measles
8.4e-10	53	439	2.7	Herpes simplex virus 1 infection
1.2e-09	30	168	4	JAK-STAT signaling pathway
1.2e-09	20	76	5.9	Pertussis
1.8e-09	21	86	5.5	Rheumatoid arthritis
2.9e-09	24	115	4.7	Staphylococcus aureus infection
2.9e-09	20	80	5.6	Antigen processing and presentation
4.2e-09	22	99	5	Toll-like receptor signaling pathway
4.8e-09	21	91	5.2	Complement and coagulation cascades
6.1e-09	28	160	3.9	Cell adhesion molecules
6.1e-09	33	215	3.4	Kaposi sarcoma-associated herpesvirus infection
6.3e-09	23	111	4.6	C-type lectin receptor signaling pathway
8.3e-09	17	61	6.2	Inflammatory bowel disease
1.3e-08	16	55	6.5	Malaria
1.7e-08	23	117	4.4	Natural killer cell mediated cytotoxicity
4.8e-08	16	60	6	Legionellosis
5e-08	34	247	3.1	Human cytomegalovirus infection
8.3e-08	33	240	3.1	Human T-cell leukemia virus 1 infection
9.4e-08	42	357	2.6	PI3K-Akt signaling pathway
2.4e-07	20	104	4.3	Th17 cell differentiation
3.7e-07	17	78	4.9	Viral myocarditis
4.2e-07	14	53	5.9	Graft-versus-host disease
5.1e-07	29	210	3.1	Transcriptional misregulation in cancer
6.9e-07	27	189	3.2	Chemokine signaling pathway
8.7e-07	22	134	3.7	Yersinia infection
1.1e-06	30	231	2.9	Human immunodeficiency virus 1 infection
1.3e-06	16	76	4.7	B cell receptor signaling pathway
2.2e-06	27	201	3	Proteoglycans in cancer
3.2e-06	17	91	4.2	IL-17 signaling pathway
3.4e-06	15	72	4.7	P53 signaling pathway
4.1e-06	18	103	3.9	Chagas disease
5.3e-06	26	198	2.9	Neutrophil extracellular trap formation
5.5e-06	24	174	3.1	Necroptosis
5.7e-06	21	139	3.4	Alcoholic liver disease

## Sheet: IR6h PANTHER
Enrichment FDR	nGenes	Pathway Genes	Fold Enrichment	Pathways
5.5e-11	32	199	4.5	P00031 Inflammation mediated by chemokine and cytokine signaling pathway
5e-08	16	68	6.6	P00036 Interleukin signaling pathway
1.6e-07	18	96	5.3	P00006 Apoptosis signaling pathway
0.00037	5	11	12.8	P00050 Plasminogen activating cascade
0.00082	16	145	3.1	P00034 Integrin signalling pathway
0.0012	7	32	6.2	P00054 Toll receptor signaling pathway
0.0019	7	35	5.6	P00011 Blood coagulation
0.0028	14	135	2.9	P00005 Angiogenesis
0.019	10	99	2.8	P00018 EGF receptor signaling pathway
0.019	4	17	6.6	P04372 5-Hydroxytryptamine degredation
0.046	8	81	2.8	P00052 TGF-beta signaling pathway
0.046	7	65	3	P00059 p53 pathway
0.05	4	24	4.7	P00020 FAS signaling pathway

## Sheet: IR24h PANTHER
Enrichment FDR	nGenes	Pathway Genes	Fold Enrichment	Pathways
4.8e-09	33	199	3.7	P00031 Inflammation mediated by chemokine and cytokine signaling pathway
2.7e-05	10	32	7	P00054 Toll receptor signaling pathway
0.00038	15	96	3.5	P00006 Apoptosis signaling pathway
0.00038	9	35	5.7	P00011 Blood coagulation
0.0012	18	145	2.8	P00034 Integrin signalling pathway
0.0022	11	68	3.6	P00036 Interleukin signaling pathway
0.0043	9	52	3.9	P00010 B cell activation
0.0085	4	11	8.1	P00050 Plasminogen activating cascade
0.014	9	63	3.2	P00053 T cell activation

## Sheet: IR6h Reactome
Enrichment FDR	nGenes	Pathway Genes	Fold Enrichment	Pathways
3.9e-28	167	1823	2.6	Immune System
3.1e-22	73	504	4.1	Cytokine Signaling in Immune system
9.8e-18	58	396	4.1	Signaling by Interleukins
5.7e-14	91	1012	2.5	Innate Immune System
9.4e-13	61	557	3.1	Neutrophil degranulation
6.6e-11	39	284	3.9	Extracellular matrix organization
6.2e-09	11	22	14.1	Interleukin-6 family signaling
1.3e-08	17	67	7.1	Interleukin-1 family signaling
4e-08	50	532	2.6	Developmental Biology
3.6e-06	137	2453	1.6	Signal Transduction
4.5e-06	26	217	3.4	Keratinization
4.5e-06	19	122	4.4	Formation of the cornified envelope
6.3e-06	7	13	15.1	Dissolution of Fibrin Clot
1.2e-05	8	20	11.3	RIPK1-mediated regulated necrosis
1.2e-05	8	20	11.3	Regulated Necrosis
1.3e-05	12	53	6.4	Interleukin-1 signaling
2.3e-05	14	77	5.1	Integrin cell surface interactions
2.8e-05	7	16	12.3	IL-6-type cytokine receptor ligand interactions
4.8e-05	5	7	20.1	Interleukin-1 processing
9.2e-05	18	139	3.6	Toll-like Receptor Cascades
0.00011	5	8	17.6	Interleukin-6 signaling
0.00011	11	55	5.6	TNFR2 non-canonical NF-kB pathway
0.00012	17	129	3.7	Degradation of the extracellular matrix
0.00014	29	319	2.6	Class A/1 Rhodopsin-like receptors
0.00021	5	9	15.6	EGFR interacts with phospholipase C-gamma
0.00023	44	608	2	Hemostasis
0.00023	6	15	11.3	Caspase activation via Death Receptors in the presence of ligand
0.00027	21	199	3	MAPK1/MAPK3 signaling
0.00031	11	63	4.9	C-type lectin receptors CLRs
0.00031	5	10	14.1	Regulation by c-FLIP
0.00031	5	10	14.1	CASP8 activity is inhibited
0.00031	5	10	14.1	Dimerization of procaspase-8
0.00041	22	223	2.8	MAPK family signaling cascades
0.00052	13	92	4	MyD88-independent TLR4 cascade
0.00052	13	92	4	TRIF/TICAM1-mediated TLR4 signaling
0.00055	20	196	2.9	Peptide ligand-binding receptors
0.00057	6	18	9.4	Regulation of necroptotic cell death
0.00074	14	110	3.6	Toll Like Receptor 4 TLR4 Cascade
0.00074	6	19	8.9	Caspase activation via extrinsic apoptotic signalling pathway
0.00074	5	12	11.7	GRB2 events in EGFR signaling
0.00088	14	112	3.5	Programmed Cell Death
0.00089	12	85	4	Collagen formation
0.00096	6	20	8.4	RAF-independent MAPK1/3 activation
0.001	21	224	2.6	Other interleukin signaling
0.001	5	13	10.8	SHC1 events in EGFR signaling
0.0012	31	408	2.1	GPCR ligand binding
0.0013	13	103	3.6	PI5P PP2A and IER3 Regulate PI3K/AKT Signaling
0.0014	10	64	4.4	Collagen biosynthesis and modifying enzymes
0.0016	4	8	14.1	YAP1and WWTR1 TAZ-stimulated gene expression
0.0016	4	8	14.1	Interleukin-27 signaling

## Sheet: IR24h Reactome
Enrichment FDR	nGenes	Pathway Genes	Fold Enrichment	Pathways
2.5e-58	249	1823	3.1	Immune System
2.2e-42	158	1012	3.5	Innate Immune System
2.6e-30	99	557	4	Neutrophil degranulation
2.7e-15	79	608	2.9	Hemostasis
1.7e-12	82	725	2.5	Adaptive Immune System
3.3e-11	35	182	4.3	Cell surface interactions at the vascular wall
7.3e-11	44	284	3.5	Extracellular matrix organization
1.8e-10	61	504	2.7	Cytokine Signaling in Immune system
1.8e-09	28	139	4.5	Toll-like Receptor Cascades
1e-08	20	77	5.8	Integrin cell surface interactions
2e-08	25	125	4.5	Platelet degranulation
3.1e-08	31	190	3.6	Immunoregulatory interactions between a Lymphoid and a non-Lymphoid cell
4.1e-08	25	130	4.3	Response to elevated platelet cytosolic Ca2+
7.5e-08	47	396	2.7	Signaling by Interleukins
1.6e-07	15	50	6.7	Antigen processing-Cross presentation
6.6e-07	7	9	17.4	TRIF-mediated programmed cell death
8.4e-07	34	257	3	Platelet activation signaling and aggregation
1.4e-06	12	36	7.5	Non-integrin membrane-ECM interactions
3.6e-06	8	15	11.9	Caspase activation via Death Receptors in the presence of ligand
7.4e-06	15	66	5.1	DAP12 interactions
8.4e-06	6	8	16.8	Dectin-2 family
8.4e-06	6	8	16.8	TRAF6 mediated IRF7 activation in TLR7/8 or 9 signaling
1.7e-05	8	18	9.9	RHO GTPases Activate NADPH Oxidases
1.7e-05	8	18	9.9	Regulation of TLR by endogenous ligand
2.8e-05	8	19	9.4	Caspase activation via extrinsic apoptotic signalling pathway
4.1e-05	20	129	3.5	Degradation of the extracellular matrix
0.00012	5	7	16	Cross-presentation of particulate exogenous antigens phagosomes
0.00014	12	55	4.9	Collagen degradation
0.00014	10	38	5.9	Formation of Fibrin Clot Clotting Cascade
0.00017	6	12	11.2	Signal regulatory protein family interactions
0.00022	17	110	3.5	Toll Like Receptor 4 TLR4 Cascade
0.00029	6	13	10.3	Dissolution of Fibrin Clot
0.00043	7	20	7.8	RIPK1-mediated regulated necrosis
0.00043	7	20	7.8	Regulated Necrosis
0.0005	12	63	4.3	C-type lectin receptors CLRs
0.00056	14	85	3.7	Collagen formation
0.00056	12	64	4.2	Collagen biosynthesis and modifying enzymes
0.00056	7	21	7.5	IKK complex recruitment mediated by RIP1
0.00074	11	56	4.4	DAP12 signaling
0.00075	7	22	7.1	Interleukin-6 family signaling
0.00094	10	48	4.7	Nucleotide-binding domain leucine rich repeat containing receptor NLR signaling pathways
0.00097	11	58	4.2	Assembly of collagen fibrils and other multimeric structures
0.0019	6	18	7.5	Activation of IRF3/IRF7 mediated by TBK1/IKK epsilon
0.0027	6	19	7.1	Nicotinamide salvaging
0.0031	8	36	5	GPVI-mediated activation cascade
0.0035	146	2453	1.3	Signal Transduction
0.0037	35	408	1.9	GPCR ligand binding
0.0043	11	69	3.6	Interferon Signaling
0.0043	8	38	4.7	ER-Phagosome pathway
0.0043	9	48	4.2	ECM proteoglycans
